# Supplementary material for: Knowledge, attitudes and behaviours of nurses about antibiotic use and antibiotic resistance in Oman
Source: PLoS One. 2026 May 18;21(5):e0342371. doi: 10.1371/journal.pone.0342371 (PMC13183194; doi:10.1371/journal.pone.0342371)
Supplement: S1 File — (XLSX) [file pone.0342371.s002.xlsx]

## Sheet: Sheet1
Q1	Q2	Q3	Q4	Q5	Q6	Q7_1	Q7_2	Q7_3	Q7_4	Q7_5	Q7_6	Q7_7	Q7_8	Q8_1	Q8_2	Q8_3	Q8_4	Q8_5	Q8_6	Q8_7	Q8_8	Q8_9	Q8_10	Q9_1	Q9_2	Q9_3	Q10	Q11	Q11_8_TEXT	Q12	Q12_12_TEXT	Q13	Q14	Q14_13_TEXT	Q15	Q16	Q16_13_TEXT	Q17	Q18	Q19	Q20	Q20_7_TEXT
What gender do you identify with?	What is your age?	Please specify in which governorate you practice?	What is your core profession?	Where do you predominantly practice? (i.e. >50% of your time)	How many years have you been practicing in your current profession?	Please answer whether you believe these statements are true or false - Antibiotics are effective against viruses	Please answer whether you believe these statements are true or false - Antibiotics are effective against cold infections	Please answer whether you believe these statements are true or false - The unnecessary use of antibiotics makes them become ineffective	Please answer whether you believe these statements are true or false - Taking antibiotics has associated side effects or risks such as diarrhea, colitis, allergies	Please answer whether you believe these statements are true or false - Every person treated with antibiotics is at an increased risk of antibiotic-resistant infection	Please answer whether you believe these statements are true or false - Antibiotic-resistant bacteria can spread from person to person	Please answer whether you believe these statements are true or false - Healthy people can carry antibiotic-resistant bacteria	Please answer whether you believe these statements are true or false - The use of antibiotics to stimulate growth in farm animals is legal in Oman	For the next questions, to what extent do you agree or disagree with the following statements: - "I know what antibiotic resistance is"	For the next questions, to what extent do you agree or disagree with the following statements: - "I know there is a connection between my administration of antibiotics and emergence and spread of antibiotic-resistant bacteria"	For the next questions, to what extent do you agree or disagree with the following statements: - "I know what information to give to individuals about prudent use of antibiotics and antibiotic resistance"	For the next questions, to what extent do you agree or disagree with the following statements: - "I have sufficient knowledge about how to use antibiotics appropriately for my current practice"	For the next questions, to what extent do you agree or disagree with the following statements: - "I have a key role in helping control antibiotic resistance"	For the next questions, to what extent do you agree or disagree with the following statements: - "I have easy access to guidelines I need on managing infections"	For the next questions, to what extent do you agree or disagree with the following statements: - "I have easy access to the materials I need to give advice on prudent antibiotic use and antibiotic resistance"	For the next questions, to what extent do you agree or disagree with the following statements: - "I have good opportunities to provide advice on prudent antibiotic use to individuals"	For the next questions, to what extent do you agree or disagree with the following statements: - "Environmental factors such as wastewater in the environment are important in contributing to antibiotic resistance in bacteria from humans"	For the next questions, to what extent do you agree or disagree with the following statements: - "Excessive use of antibiotics in livestock and food production is important in contributing to antibiotic resistance in bacteria from humans"	Please answer the following questions, considering the last one week only in your clinical practice: - How often did you administered antibiotics during the last one week?	Please answer the following questions, considering the last one week only in your clinical practice: - How often did you give out resources (e.g. leaflets or pamphlets) on prudent antibiotic use or management of infections to individuals during the last one week?	Please answer the following questions, considering the last one week only in your clinical practice: - How often did you give out advice related to prudent antibiotic use or management of infections to an individual during the last one week?	If you were not able to give out advice or resources as frequently as you administered antibiotics, why was this?	Which of the following social media networks do you mainly use for professional activities? (Choose all that apply) - Selected Choice	Which of the following social media networks do you mainly use for professional activities? (Choose all that apply) - Others - Text	In the management of infections, which of these do you use regularly? (Choose all that apply) - Selected Choice	In the management of infections, which of these do you use regularly? (Choose all that apply) - Others - Text	In the last 12 months, do you remember receiving any information about avoiding unnecessary administer of antibiotics?	How did you first get this information about avoiding unnecessary administer of antibiotics? (Select all that apply) - Selected Choice	How did you first get this information about avoiding unnecessary administer of antibiotics? (Select all that apply) - Others - Text	Did the information contribute to changing your views about avoiding unnecessary administer of antibiotics?	Which source(s) of information has/have had the most influence on changing your views? Select no more than 2 - Selected Choice	Which source(s) of information has/have had the most influence on changing your views? Select no more than 2 - Others - Text	On the basis of the information you received, have you changed your practice on administer of antibiotics?	What initiatives are you aware of which focus on antibiotic awareness and resistance? Select all that apply	Does your country have a national action plan on antimicrobial resistance?	On which topics would you like to receive more information? (Choose all that apply) - Selected Choice	On which topics would you like to receive more information? (Choose all that apply) - Others - Text
Female	36-45 years	Muscat	Bs. Nurse with Specialist	Hospital (any hospital type)	16-20 years	False	False	True	True	True	True	True	Unsure	Strongly agree	Undecided	Strongly agree	Agree	Undecided	Agree	Strongly agree	Agree	Undecided	Undecided	Never	Rarely	Not Applicable	I was able to give out advice or resources as needed	I do not use social media		Clinical practice guidelines,Infection specialists		Yes	Colleague or peer,My workplace,Published guidelines		Yes	Colleague or peer		Yes	National or regional posters or leaflets on antibiotic awareness	Yes	Links between the health of humans, animals and the environment
Female	36-45 years	Muscat	Bs. Nurse with Specialist	Hospital (any hospital type)	21-25 years	False	Unsure	Unsure	True	True	True	True	Unsure	Strongly agree	Undecided	Undecided	Agree	Agree	Undecided	Disagree	Agree	Undecided	Undecided	Not Applicable	I do not remember	Rarely	Insufficient time	Google+		Clinical practice guidelines		Unsure	Social Media		Unsure	My workplace,Social media		Yes	TV or Radio advertising for the public,Awareness raising from professional organizations	Unsure	How to use antibiotics
Male	36-45 years	Muscat	Bs. Nurse with Specialist	Hospital (any hospital type)	16-20 years	False	False	True	True	True	Unsure	True	Unsure	I do not understand the question	Agree	Agree	Agree	Strongly agree	Strongly agree	Not Applicable	Agree	Disagree	Disagree	Once a day	Rarely	Rarely	Patient uninterested in information	Twitter,LinkedIn,Google+,YouTube,Instagram,Others		Clinical practice guidelines,Previous clinical experience,Continuing education training courses,Infection specialists		Yes	My workplace,My medical professional body		Yes	Published guidelines,My medical professional body		Yes	Awareness raising from professional organizations,Conference/Events focused on tackling antibiotic resistance,National or regional posters or leaflets on antibiotic awareness	Unsure	Resistance to antibiotics,Medical conditions for which antibiotics are used,Prescription of antibiotics
Female	24-35 years	Muscat	Bs. Nurse	Hospital (any hospital type)	11-15 years	False	False	True	True	False	True	True	Unsure	Strongly agree	Strongly agree	Agree	Strongly agree	Strongly agree	Strongly agree	Undecided	Disagree	Undecided	Agree	Never	Never	Once a day	Insufficient time	Google+		Clinical practice guidelines,Medical representatives from industry,Previous clinical experience,Continuing education training courses		No	My workplace		Yes	My workplace		Yes	I am not aware of any initiatives	Yes	Resistance to antibiotics,How to use antibiotics
Female	24-35 years	Muscat	General Nurse	Primary health center	6-10 years	False	True	True	True	True	Unsure	True	Unsure	Agree	Undecided	Agree	Agree	Undecided	Undecided	Undecided	Agree	Agree	Agree	More than once a day	Rarely	More than once a week	No resources available	Instagram		Previous clinical experience		Yes	My medical professional body		Unsure	Social media,My medical professional body		Yes	TV or Radio advertising for the public,Toolkits and resources for healthcare workers,World Antibiotic Awareness Week	Unsure	Resistance to antibiotics,How to use antibiotics,Prescription of antibiotics
Female	36-45 years	Muscat	Bs. Nurse with Specialist	Hospital (any hospital type)	16-20 years	False	False	True	True	True	True	Unsure	True	Strongly agree	Agree	Agree	Agree	Agree	Agree	Undecided	Agree	Agree	Agree	Never	Rarely	Once a day	I was able to give out advice or resources as needed	Instagram		Clinical practice guidelines,Infection specialists,Social media		Yes	Colleague or peer,Social Media		Yes	Social media,Training - conference/group		Yes	Conference/Events focused on tackling antibiotic resistance,World Antibiotic Awareness Week	Yes	Resistance to antibiotics
Female	24-35 years	Muscat	General Nurse	Hospital (any hospital type)	11-15 years	False	Unsure	True	True	True	Unsure	True	Unsure	Agree	Agree	Agree	Agree	Agree	Agree	Agree	Agree	I do not understand the question	Strongly disagree	Never	Never	Never	I was able to give out advice or resources as needed	Others		Others		Unsure	My workplace		Yes	My workplace,Published guidelines		Unsure	TV or Radio advertising for the public,Toolkits and resources for healthcare workers,Awareness raising from professional organizations,National or regional posters or leaflets on antibiotic awareness,World Antibiotic Awareness Week	Unsure	Resistance to antibiotics,Medical conditions for which antibiotics are used,Links between the health of humans, animals and the environment
Female	36-45 years	Muscat	Bs. Nurse	Hospital (any hospital type)	16-20 years	False	True	True	True	False	True	True	Unsure	Agree	Strongly agree	Strongly agree	Agree	Agree	Strongly agree	Strongly agree	Strongly agree	Agree	Agree	Not Applicable	Not Applicable	Not Applicable	Not applicable	Google+		Clinical practice guidelines,Previous clinical experience,Infection specialists,Professional resources/publications		Unsure	Colleague or peer,Published guidelines,Training - conference/group		Yes	Colleague or peer,My workplace		Yes	Toolkits and resources for healthcare workers,National or regional guidelines on management of infections,Awareness raising from professional organizations,Conference/Events focused on tackling antibiotic resistance	Yes	Resistance to antibiotics,Links between the health of humans, animals and the environment
Male	24-35 years	Muscat	General Nurse	Hospital (any hospital type)	6-10 years	False	False	True	True	True	True	True	True	Strongly agree	Agree	Agree	Agree	Agree	Agree	Agree	Agree	I do not understand the question	Not Applicable	Once a day	Rarely	Once a day	No resources available	YouTube		Clinical practice guidelines		Yes	My workplace,Training - conference/group,Government policy		Yes	My workplace,Published guidelines		Yes	Toolkits and resources for healthcare workers,National or regional guidelines on management of infections,Awareness raising from professional organizations,Conference/Events focused on tackling antibiotic resistance,National or regional posters or leaflets on antibiotic awareness,World Antibiotic Awareness Week	Yes	Resistance to antibiotics,How to use antibiotics,Medical conditions for which antibiotics are used
Female	24-35 years	Muscat	Bs. Nurse	Hospital (any hospital type)	6-10 years	True	True	True	True	True	False	True	True	Agree	Strongly agree	Strongly agree	Strongly agree	Strongly agree	Strongly agree	Strongly agree	Strongly agree	Agree	Agree	More than once a day	Rarely	Rarely	I was able to give out advice or resources as needed	Facebook,Google+		Clinical practice guidelines,Documentation from the pharmaceutical industry,Medical representatives from industry,Previous clinical experience,Continuing education training courses,Infection specialists,Professional resources/publications		Yes	My workplace,Media (TV/Radio) adverts,Social Media		Yes	Published guidelines,Audit and feedback		Yes	TV or Radio advertising for the public,National or regional guidelines on management of infections,Awareness raising from professional organizations,National or regional posters or leaflets on antibiotic awareness,World Antibiotic Awareness Week	Yes	Resistance to antibiotics
Female	36-45 years	Muscat	General Nurse	Hospital (any hospital type)	11-15 years	False	Unsure	True	True	True	True	True	False	Strongly agree	Disagree	Agree	Strongly disagree	Strongly agree	Agree	Disagree	Disagree	Disagree	I do not understand the question	Never	Never	Never	Not applicable	Google+,YouTube,Instagram		Clinical practice guidelines,Documentation from the pharmaceutical industry,Continuing education training courses,Infection specialists		Yes	My workplace		Yes	My workplace		Unsure	Toolkits and resources for healthcare workers,National or regional guidelines on management of infections,Conference/Events focused on tackling antibiotic resistance,World Antibiotic Awareness Week	Yes	Medical conditions for which antibiotics are used,Links between the health of humans, animals and the environment
Female	36-45 years	Ad Dakhiliyah	Bs. Nurse with Specialist	Hospital (any hospital type)	16-20 years	False	False	True	True	False	True	False	False	Strongly agree	Agree	Strongly agree	Strongly agree	Undecided	Strongly agree	Agree	Strongly agree	Undecided	Undecided	Never	Never	More than once a week	I was able to give out advice or resources as needed	I do not use social media		None of the above		Yes	My medical professional body		Yes	Scientific organization		Yes	National or regional posters or leaflets on antibiotic awareness	No	Medical conditions for which antibiotics are used
Female	24-35 years	Muscat	Bs. Nurse	Hospital (any hospital type)	11-15 years	False	Unsure	True	True	True	True	True	Unsure	Agree	Strongly agree	Strongly agree	Agree	Strongly agree	Disagree	Disagree	Agree	Agree	Agree	Never	Rarely	I do not remember	Not applicable	Google+,Instagram		Clinical practice guidelines,I do not know		Yes	My workplace		Yes	My workplace,Training - one to one		Unsure	National or regional guidelines on management of infections	Yes	Resistance to antibiotics,How to use antibiotics
Female	24-35 years	Dhofar	Bs. Nurse with Specialist	Hospital (any hospital type)	11-15 years	False	True	True	True	False	False	True	True	Undecided	Agree	Strongly agree	Strongly agree	Agree	Agree	Agree	Strongly agree	Agree	Agree	Rarely	More than once a day	Rarely	Insufficient time	Facebook		Medical representatives from industry		Yes	Colleague or peer		No	My workplace		Yes	Toolkits and resources for healthcare workers	Yes	How to use antibiotics
Male	36-45 years	Ad Dakhiliyah	Bs. Nurse with Specialist	Hospital (any hospital type)	16-20 years	False	False	True	True	True	True	True	False	Strongly agree	Strongly agree	Agree	Strongly agree	Agree	Agree	Agree	Agree	Undecided	Strongly agree	Never	Rarely	More than once a day	Patient uninterested in information	I do not use social media		Clinical practice guidelines,Documentation from the pharmaceutical industry,Previous clinical experience,Continuing education training courses,Infection specialists,Scientific journals,Professional resources/publications		Yes	Colleague or peer,My workplace,Media (TV/Radio) adverts,Training - conference/group,Government policy		Yes	My workplace,Training - conference/group		Yes	TV or Radio advertising for the public,Toolkits and resources for healthcare workers,Awareness raising from professional organizations,Newspaper (national) articles on antibiotic resistance,World Antibiotic Awareness Week	Yes	Resistance to antibiotics,How to use antibiotics,Medical conditions for which antibiotics are used,Prescription of antibiotics,Links between the health of humans, animals and the environment
Female	24-35 years	Ash Sharqiyah North	General Nurse	Primary health center	11-15 years	False	False	True	True	True	False	True	Unsure	Strongly agree	Agree	Undecided	Agree	Agree	Agree	Disagree	Agree	Disagree	Disagree	I do not remember	Rarely	Once a week	Patient uninterested in information	Instagram		Previous clinical experience		No	My workplace		Yes	Colleague or peer,My workplace		Yes	National or regional guidelines on management of infections	Yes	Resistance to antibiotics
Female	36-45 years	Ash Sharqiyah North	Bs. Nurse with Specialist	Hospital (any hospital type)	16-20 years	False	False	True	True	True	True	False	Unsure	Agree	Strongly agree	Undecided	Agree	Undecided	Strongly agree	Strongly agree	Strongly agree	Agree	Agree	Once a day	Once a week	More than once a week	I was able to give out advice or resources as needed	Others		Continuing education training courses,Infection specialists		No	Training - conference/group,Government policy		Yes	Training - conference/group,Government policy		Yes	Toolkits and resources for healthcare workers,National or regional guidelines on management of infections,Conference/Events focused on tackling antibiotic resistance	Yes	How to use antibiotics,Medical conditions for which antibiotics are used
Female	36-45 years	Ad Dakhiliyah	Bs. Nurse with Specialist	Hospital (any hospital type)	16-20 years	False	False	True	True	True	False	True	True	Strongly agree	Strongly agree	Agree	Agree	Strongly agree	Strongly agree	Strongly agree	Strongly agree	Strongly agree	Agree	Never	Never	Rarely	Not applicable	Instagram		Clinical practice guidelines		No	Others		Yes	My workplace		Yes	Awareness raising from professional organizations	Unsure	Medical conditions for which antibiotics are used
Female	36-45 years	Muscat	Bs. Nurse with Specialist	Hospital (any hospital type)	21-25 years	False	True	True	True	True	False	True	True	Strongly agree	Strongly agree	Strongly agree	Strongly agree	Strongly agree	Strongly agree	Agree	Agree	Agree	Agree	Never	Never	Rarely	I was able to give out advice or resources as needed	Instagram		Documentation from the pharmaceutical industry,Scientific journals,Social media		Yes	My workplace		No	My workplace,Social media		Yes	Conference/Events focused on tackling antibiotic resistance	Unsure	Medical conditions for which antibiotics are used
Female	46-55 years	Muscat	Bs. Nurse with Specialist	Hospital (any hospital type)	>25 years	False	False	True	True	True	True	Unsure	Unsure	Agree	Agree	Agree	Agree	Strongly agree	Agree	Disagree	Agree	I do not understand the question	Not Applicable	Not Applicable	Not Applicable	Not Applicable	Not applicable	Others		Clinical practice guidelines		Yes	My workplace		Yes	My workplace		Yes	National or regional guidelines on management of infections	Unsure	How to use antibiotics
Female	36-45 years	Muscat	Bs. Nurse with Specialist	Hospital (any hospital type)	16-20 years	True	True	True	True	False	True	False	False	Agree	Agree	Agree	Agree	Agree	Agree	Agree	Agree	Agree	Agree	More than once a week	Rarely	Once a week	No resources available	Google+		Clinical practice guidelines,Previous clinical experience,Infection specialists,Professional resources/publications		Yes	My workplace,Training - conference/group,Government policy		Yes	My workplace,Government policy		Yes	National or regional guidelines on management of infections,Awareness raising from professional organizations,National or regional posters or leaflets on antibiotic awareness	Yes	Resistance to antibiotics,Medical conditions for which antibiotics are used
Female	36-45 years	Muscat	Bs. Nurse	Hospital (any hospital type)	11-15 years	False	False	True	True	False	True	True	Unsure	Agree	I do not understand the question	Agree	Agree	Agree	Agree	Agree	Agree	Disagree	Disagree	More than once a day	Rarely	Rarely	I was able to give out advice or resources as needed	Google+		Clinical practice guidelines,Medical representatives from industry,Previous clinical experience,Continuing education training courses,Infection specialists		Yes	My workplace		Yes	My workplace,Training - conference/group		Yes	Toolkits and resources for healthcare workers,Awareness raising from professional organizations	Yes	Links between the health of humans, animals and the environment
Female	36-45 years	Muscat	Bs. Nurse	Hospital (any hospital type)	11-15 years	False	False	True	True	True	Unsure	True	True	Strongly agree	Strongly agree	Agree	Strongly agree	Agree	Not Applicable	Agree	Agree	Strongly agree	Agree	More than once a day	Never	Rarely	Not applicable	Others	Health education in hospital	Previous clinical experience		No	My workplace,Social Media		Yes	Colleague or peer,Social media		Yes	Toolkits and resources for healthcare workers,Awareness raising from professional organizations	No	Resistance to antibiotics,How to use antibiotics,Medical conditions for which antibiotics are used,Prescription of antibiotics,Links between the health of humans, animals and the environment,Others	How to dilute the antibiotics, half life ,
Female	24-35 years	Muscat	General Nurse	Hospital (any hospital type)	6-10 years	False	True	True	True	True	False	True	Unsure	Agree	I do not understand the question	Agree	Agree	Agree	Agree	Undecided	Undecided	I do not understand the question	Strongly disagree	Rarely	Never	More than once a day	I was able to give out advice or resources as needed	Facebook		I do not know		Yes	Social Media		Yes	Others		Yes	Conference/Events focused on tackling antibiotic resistance	Yes	Resistance to antibiotics,How to use antibiotics
Female	24-35 years	Muscat	General Nurse	Hospital (any hospital type)	6-10 years	False	False	True	True	False	False	True	Unsure	Disagree	Undecided	Undecided	Undecided	Undecided	Undecided	Undecided	Undecided	Undecided	Undecided	More than once a day	More than once a day	I do not remember	Not applicable	Others		Others		Unsure	Others		Unsure	Others		Unsure	Toolkits and resources for healthcare workers	Unsure	Others
Male	24-35 years	Muscat	General Nurse	Hospital (any hospital type)	11-15 years	True	True	True	True	Unsure	Unsure	Unsure	Unsure	Disagree	Agree	Not Applicable	Agree	Undecided	Agree	I do not understand the question	Agree	Agree	Agree	More than once a week	Never	Never	Patient uninterested in information	Others		Clinical practice guidelines,Previous clinical experience,Continuing education training courses,Others		Unsure	My workplace,Published guidelines,Training - conference/group,Government policy,Others		Unsure	My workplace,Training - conference/group		Unsure	I am not aware of any initiatives	Unsure	Others
Female	46-55 years	Muscat	General Nurse	Hospital (any hospital type)	21-25 years	False	False	True	True	True	True	False	False	Strongly disagree	Strongly disagree	Strongly disagree	Strongly disagree	Agree	Strongly disagree	Strongly disagree	Agree	Agree	Strongly disagree	More than once a day	Once a day	Once a day	Language barriers	Others		Continuing education training courses		No	My workplace,Training - conference/group,My medical professional body		Yes	My workplace		Yes	National or regional guidelines on management of infections,Awareness raising from professional organizations,Conference/Events focused on tackling antibiotic resistance,National or regional posters or leaflets on antibiotic awareness	Unsure	How to use antibiotics,Medical conditions for which antibiotics are used
Male	36-45 years	Muscat	General Nurse	Hospital (any hospital type)	11-15 years	False	False	True	True	True	True	True	False	Agree	Agree	Agree	Agree	Agree	Agree	Strongly agree	Agree	Agree	Agree	Rarely	Rarely	Rarely	I was able to give out advice or resources as needed	YouTube		Infection specialists		Yes	Training - conference/group		Yes	My workplace		Yes	Awareness raising from professional organizations	Yes	How to use antibiotics
Female	36-45 years	Muscat	General Nurse	Hospital (any hospital type)	6-10 years	True	False	True	True	True	False	True	Unsure	Disagree	Disagree	Disagree	Agree	Not Applicable	Agree	Agree	Not Applicable	Not Applicable	Not Applicable	Once a day	Once a day	Rarely	Language barriers	Google+		Clinical practice guidelines		Unsure	Audit and feedback		Yes	My workplace,Published guidelines		Yes	National or regional guidelines on management of infections,Awareness raising from professional organizations,Conference/Events focused on tackling antibiotic resistance	Unsure	Resistance to antibiotics,How to use antibiotics
Female	36-45 years	Muscat	General Nurse	Hospital (any hospital type)	21-25 years	False	Unsure	True	True	True	True	True	Unsure	Agree	Agree	Agree	Agree	Agree	Agree	Agree	Disagree	Agree	Agree	More than once a day	Rarely	Once a week	Difficulty getting patient to understand diagnosis	Google+,YouTube		Clinical practice guidelines,Previous clinical experience,Scientific journals,Professional resources/publications,Social media		Yes	Media (TV/Radio) adverts,Social Media,Published guidelines		Yes	Social media,Government policy		Unsure	Toolkits and resources for healthcare workers,National or regional guidelines on management of infections,Conference/Events focused on tackling antibiotic resistance	Unsure	How to use antibiotics,Medical conditions for which antibiotics are used
Female	36-45 years	Muscat	Bs. Nurse	Hospital (any hospital type)	6-10 years	True	True	True	True	False	Unsure	False	Unsure	Agree	Disagree	Agree	Agree	Disagree	Undecided	Disagree	Agree	Disagree	I do not understand the question	More than once a day	Rarely	Never	No resources available	Google+		Clinical practice guidelines,Previous clinical experience,Social media		Yes	My workplace,Social Media,Published guidelines,Others		Yes	My workplace,Published guidelines		Yes	I am not aware of any initiatives	Unsure	Resistance to antibiotics,How to use antibiotics,Medical conditions for which antibiotics are used,Prescription of antibiotics
Female	24-35 years	Muscat	General Nurse	Hospital (any hospital type)	3-5 years	True	False	True	True	True	Unsure	Unsure	Unsure	Agree	Agree	Agree	Agree	Agree	Disagree	Agree	Undecided	Agree	Disagree	More than once a day	Not Applicable	More than once a week	No resources available	Google+		Social media		No	My workplace		Yes	My workplace		Yes	I am not aware of any initiatives	Unsure	Medical conditions for which antibiotics are used
Female	24-35 years	Muscat	Bs. Nurse	Hospital (any hospital type)	6-10 years	True	True	True	True	False	False	True	False	Agree	Agree	Agree	Strongly agree	Strongly agree	Strongly agree	Agree	Agree	Agree	Agree	More than once a day	Rarely	More than once a day	I was able to give out advice or resources as needed	Facebook,Google+,YouTube,Instagram		Clinical practice guidelines,Documentation from the pharmaceutical industry,Previous clinical experience,Continuing education training courses,Infection specialists,Social media		Yes	My workplace,Media (TV/Radio) adverts		Yes	My workplace		Yes	National or regional guidelines on management of infections,Conference/Events focused on tackling antibiotic resistance	Yes	Medical conditions for which antibiotics are used,Prescription of antibiotics
Female	36-45 years	Muscat	General Nurse	Hospital (any hospital type)	11-15 years	False	True	True	True	Unsure	False	True	Unsure	Agree	Disagree	Agree	Agree	Agree	Agree	Agree	Agree	Strongly agree	Strongly agree	Once a week	Once a week	More than once a day	I was able to give out advice or resources as needed	Facebook,Google+,YouTube		Clinical practice guidelines,Continuing education training courses,Infection specialists,Professional resources/publications,Social media		No	My workplace,Social Media,Government policy		Yes	My workplace,Social media		Yes	TV or Radio advertising for the public,Newspaper (national) articles on antibiotic resistance	Yes	Prescription of antibiotics
Female	24-35 years	Muscat	Bs. Nurse with Specialist	Hospital (any hospital type)	6-10 years	True	False	True	True	True	True	True	True	Agree	Agree	Agree	Agree	I do not understand the question	Undecided	Disagree	Undecided	Agree	Undecided	More than once a week	Rarely	More than once a week	No resources available	I do not use social media		Infection specialists		Unsure	Media (TV/Radio) adverts		Yes	Media (TV/radio) adverts,Social media		Yes	TV or Radio advertising for the public,National or regional guidelines on management of infections	Unsure	Resistance to antibiotics,Links between the health of humans, animals and the environment
Female	24-35 years	Muscat	General Nurse	Hospital (any hospital type)	11-15 years	False	False	True	True	True	True	True	Unsure	Agree	Agree	Agree	Agree	Agree	Agree	Agree	Agree	Undecided	Undecided	More than once a week	I do not remember	More than once a week	Not applicable	Twitter,Instagram		Clinical practice guidelines,Previous clinical experience,Infection specialists,Scientific journals,Professional resources/publications,Social media		Yes	Colleague or peer,My workplace,Social Media,Training - conference/group		Yes	My workplace,Training - conference/group		Yes	Toolkits and resources for healthcare workers,National or regional guidelines on management of infections,Conference/Events focused on tackling antibiotic resistance,National or regional posters or leaflets on antibiotic awareness,World Antibiotic Awareness Week	Yes	Resistance to antibiotics,Medical conditions for which antibiotics are used,Links between the health of humans, animals and the environment
Female	36-45 years	Muscat	General Nurse	Hospital (any hospital type)	11-15 years	True	True	True	True	True	False	True	Unsure	Disagree	Disagree	Agree	Agree	Agree	Agree	Agree	Agree	Undecided	Agree	More than once a day	Once a day	Once a day	Patient uninterested in information	Google+,YouTube		Clinical practice guidelines,Documentation from the pharmaceutical industry,Previous clinical experience,Continuing education training courses,Infection specialists		No	My workplace,Social Media,Newspaper		No	My workplace,Social media		No	National or regional guidelines on management of infections,Newspaper (national) articles on antibiotic resistance	Unsure	Resistance to antibiotics,Links between the health of humans, animals and the environment
Female	36-45 years	Muscat	General Nurse	Hospital (any hospital type)	11-15 years	True	True	True	True	False	True	False	Unsure	Strongly agree	Agree	Agree	Agree	Agree	Agree	Agree	Agree	Agree	Undecided	More than once a day	Once a week	Once a week	Patient uninterested in information	Facebook		Clinical practice guidelines,Social media		Yes	Social Media		Yes	Social media		Yes	National or regional guidelines on management of infections	Yes	How to use antibiotics
Female	36-45 years	Muscat	General Nurse	Hospital (any hospital type)	11-15 years	True	True	True	True	Unsure	Unsure	True	Unsure	Strongly agree	Agree	Agree	Agree	I do not understand the question	Agree	Agree	Agree	I do not understand the question	Agree	More than once a week	Once a week	More than once a day	I was not sure what advice to provide	Google+		I do not know		Unsure	Published guidelines		Yes	Training - conference/group,Government policy		Yes	National or regional guidelines on management of infections	Yes	Prescription of antibiotics
Female	24-35 years	Muscat	General Nurse	Hospital (any hospital type)	3-5 years	False	False	True	True	True	False	Unsure	Unsure	Agree	Agree	Agree	Agree	Agree	Agree	Agree	Agree	Undecided	Agree	More than once a day	I do not remember	Once a week	Not applicable	Twitter,Instagram		Continuing education training courses,Professional resources/publications,Social media		Yes	My workplace,Social Media,Newspaper		Yes	Social media		Yes	TV or Radio advertising for the public,Awareness raising from professional organizations,Newspaper (national) articles on antibiotic resistance	Yes	Links between the health of humans, animals and the environment
Female	46-55 years	Muscat	General Nurse	Secondary care center (polyclinic or dialysis center)	6-10 years	False	False	True	True	False	False	True	False	Undecided	Agree	Agree	Undecided	Strongly disagree	Disagree	Disagree	Undecided	Disagree	Agree	More than once a day	Rarely	Rarely	No resources available	Google+		None of the above		No	Others		No	Others		No	I am not aware of any initiatives	Yes	Resistance to antibiotics
Female	24-35 years	Muscat	Bs. Nurse with Specialist	Hospital (any hospital type)	3-5 years	False	False	True	True	True	False	Unsure	Unsure	Strongly agree	Agree	Agree	Agree	Strongly agree	Undecided	Agree	Undecided	Undecided	Agree	More than once a week	Rarely	Rarely	Insufficient time	Google+,YouTube,Others		Clinical practice guidelines,Documentation from the pharmaceutical industry,Continuing education training courses		No	Colleague or peer,Published guidelines,Training - conference/group,Others		Yes	Government policy,Audit and feedback		Unsure	National or regional guidelines on management of infections,Awareness raising from professional organizations,National or regional posters or leaflets on antibiotic awareness	Yes	Resistance to antibiotics
Female	24-35 years	Muscat	General Nurse	Hospital (any hospital type)	11-15 years	False	False	True	True	True	False	True	Unsure	Agree	Agree	Agree	Agree	Agree	Agree	Agree	Agree	I do not understand the question	I do not understand the question	Never	More than once a week	More than once a day	I was able to give out advice or resources as needed	I do not use social media		Clinical practice guidelines,Previous clinical experience,Continuing education training courses,Social media		Yes	My workplace,Social Media,Training - conference/group		Yes	My workplace		Yes	TV or Radio advertising for the public,Awareness raising from professional organizations,World Antibiotic Awareness Week	Yes	Medical conditions for which antibiotics are used
Female	36-45 years	Muscat	Bs. Nurse with Specialist	Hospital (any hospital type)	16-20 years	True	True	True	True	True	True	True	True	Agree	Agree	Agree	Agree	Agree	Agree	Agree	Agree	Agree	Agree	Never	Never	Rarely	No resources available	Instagram		Clinical practice guidelines,Documentation from the pharmaceutical industry,Medical representatives from industry,Previous clinical experience,Continuing education training courses		Yes	Colleague or peer,My workplace		Yes	My workplace		Yes	TV or Radio advertising for the public,National or regional guidelines on management of infections	Yes	Resistance to antibiotics,How to use antibiotics,Medical conditions for which antibiotics are used,Prescription of antibiotics,Links between the health of humans, animals and the environment
Female	46-55 years	Muscat	Bs. Nurse with Specialist	Hospital (any hospital type)	16-20 years	False	False	True	True	Unsure	False	True	False	Strongly agree	Agree	Agree	Strongly agree	Agree	Agree	Agree	Agree	Disagree	I do not understand the question	Once a week	Not Applicable	More than once a day	Patient does not require information	I do not use social media		Previous clinical experience,Continuing education training courses		No	My workplace,Training - conference/group		Yes	Colleague or peer,Training - conference/group		Yes	Toolkits and resources for healthcare workers,Awareness raising from professional organizations	Unsure	Prescription of antibiotics
Male	24-35 years	Muscat	General Nurse	Hospital (any hospital type)	6-10 years	False	False	True	True	Unsure	Unsure	True	Unsure	Agree	Disagree	Agree	Agree	Disagree	Agree	Agree	Agree	I do not understand the question	Agree	Once a week	I do not remember	I do not remember	Not applicable	Google+		Clinical practice guidelines,Documentation from the pharmaceutical industry		No	Scientific organization		Unsure	Training - conference/group,Government policy		Yes	Awareness raising from professional organizations,Conference/Events focused on tackling antibiotic resistance,Newspaper (national) articles on antibiotic resistance	Unsure	Resistance to antibiotics,How to use antibiotics,Prescription of antibiotics
Male	36-45 years	Muscat	Bs. Nurse	Hospital (any hospital type)	11-15 years	True	True	True	True	True	True	Unsure	Unsure	Not Applicable	Agree	Agree	Strongly disagree	Strongly disagree	Agree	Agree	Strongly disagree	Agree	Agree	Rarely	Once a day	More than once a day	I was able to give out advice or resources as needed	I do not use social media		Clinical practice guidelines		Unsure	My workplace		Yes	My workplace,Government policy		Yes	National or regional guidelines on management of infections	Unsure	Medical conditions for which antibiotics are used
Female	24-35 years	Muscat	Bs. Nurse	Hospital (any hospital type)	0-2 years	True	True	True	True	Unsure	False	True	True	I do not understand the question	Agree	Agree	Agree	I do not understand the question	Agree	Agree	Agree	Agree	Agree	Once a day	I do not remember	I do not remember	Difficulty getting patient to understand diagnosis	Google+		Documentation from the pharmaceutical industry		Yes	My workplace		Yes	My workplace,Government policy		Yes	Toolkits and resources for healthcare workers	Unsure	How to use antibiotics
Female	46-55 years	Muscat	General Nurse	Hospital (any hospital type)	21-25 years	Unsure	False	True	True	True	False	True	Unsure	Agree	Agree	Strongly agree	Agree	Strongly agree	Agree	Strongly agree	Agree	Not Applicable	Strongly agree	Rarely	More than once a week	Rarely	I was able to give out advice or resources as needed	Google+		Clinical practice guidelines		Yes	My workplace,Published guidelines		Yes	My workplace,Published guidelines		Yes	National or regional guidelines on management of infections	Yes	Medical conditions for which antibiotics are used
Female	24-35 years	Muscat	Bs. Nurse	Hospital (any hospital type)	11-15 years	False	True	False	True	True	True	True	True	Agree	Agree	Agree	Agree	Agree	Agree	Agree	Agree	Agree	Agree	More than once a day	Once a week	Once a week	I was not sure what advice to provide	Facebook,Google+,YouTube		Infection specialists		No	Social Media		Yes	Training - conference/group,My medical professional body		Yes	Awareness raising from professional organizations	Unsure	Medical conditions for which antibiotics are used
Female	24-35 years	Muscat	General Nurse	Hospital (any hospital type)	6-10 years	False	True	True	True	True	True	True	False	I do not understand the question	Agree	Agree	Agree	Agree	Agree	Agree	Agree	Undecided	Strongly agree	More than once a day	More than once a day	Once a day	I was able to give out advice or resources as needed	Facebook,I do not use social media		Clinical practice guidelines		Yes	Training - conference/group,Government policy		Yes	My workplace,Government policy		Yes	National or regional guidelines on management of infections	Yes	Resistance to antibiotics,How to use antibiotics
Female	36-45 years	Muscat	General Nurse	Hospital (any hospital type)	16-20 years	True	True	True	True	True	True	True	Unsure	Agree	Agree	Agree	Agree	Agree	Agree	Agree	Agree	Agree	Agree	More than once a day	Rarely	Rarely	Difficulty getting patient to understand diagnosis	Google+		Documentation from the pharmaceutical industry		Yes	My workplace,Training - one to one ,Audit and feedback		Yes	My workplace,Training - conference/group		Yes	TV or Radio advertising for the public,National or regional guidelines on management of infections	Yes	Resistance to antibiotics,How to use antibiotics
Female	24-35 years	Muscat	General Nurse	Hospital (any hospital type)	6-10 years	False	True	True	True	True	True	True	Unsure	I do not understand the question	Agree	Agree	Agree	Not Applicable	I do not understand the question	Not Applicable	Not Applicable	I do not understand the question	I do not understand the question	More than once a week	I do not remember	Never	Patient uninterested in information	Instagram		Previous clinical experience,Continuing education training courses,Scientific journals,Professional resources/publications,Social media		No	Colleague or peer,My workplace,Social Media		Yes	Colleague or peer,My workplace		Yes	TV or Radio advertising for the public	Unsure	Resistance to antibiotics,How to use antibiotics,Medical conditions for which antibiotics are used,Prescription of antibiotics,Links between the health of humans, animals and the environment
Female	24-35 years	Muscat	General Nurse	Hospital (any hospital type)	6-10 years	True	False	True	True	True	True	True	Unsure	Agree	Agree	Agree	Agree	Undecided	Strongly disagree	Strongly disagree	Strongly disagree	Undecided	Undecided	More than once a day	Never	Never	Patient does not require information	Google+,YouTube		Others		No	Others		Yes	Others		Yes	World Antibiotic Awareness Week	Yes	Medical conditions for which antibiotics are used
Female	24-35 years	Muscat	General Nurse	Hospital (any hospital type)	0-2 years	False	False	True	True	True	False	False	True	Agree	Disagree	Agree	Agree	Agree	Agree	Agree	Agree	Disagree	Not Applicable	More than once a week	Never	Once a week	I was able to give out advice or resources as needed	Google+		Infection specialists		No	Training - conference/group		Yes	My workplace,Audit and feedback		Yes	Awareness raising from professional organizations	Yes	Medical conditions for which antibiotics are used
Female	24-35 years	Muscat	Bs. Nurse	Hospital (any hospital type)	3-5 years	False	True	True	True	False	False	False	Unsure	Strongly agree	Strongly agree	Strongly agree	Strongly agree	Agree	Agree	Agree	Agree	Disagree	Undecided	More than once a day	Never	Once a week	No resources available	Google+		Clinical practice guidelines		Yes	My workplace,Social Media		Yes	My workplace,Social media		Yes	TV or Radio advertising for the public,Toolkits and resources for healthcare workers,National or regional posters or leaflets on antibiotic awareness,Newspaper (national) articles on antibiotic resistance	Unsure	Medical conditions for which antibiotics are used,Prescription of antibiotics,Links between the health of humans, animals and the environment
Female	24-35 years	Muscat	General Nurse	Hospital (any hospital type)	6-10 years	False	Unsure	True	True	True	Unsure	True	Unsure	Agree	Agree	Agree	Agree	Agree	Agree	Undecided	Undecided	Undecided	Not Applicable	More than once a day	I do not remember	Rarely	Difficulty getting patient to understand diagnosis	I do not use social media		Scientific journals		Yes	My workplace		Unsure	Others		Yes	World Antibiotic Awareness Week	Unsure	Prescription of antibiotics
Female	36-45 years	Muscat	General Nurse	Hospital (any hospital type)	11-15 years	False	True	True	True	True	True	False	True	Strongly disagree	Strongly disagree	Strongly disagree	Strongly disagree	Strongly disagree	Strongly disagree	Strongly disagree	Strongly disagree	Disagree	Strongly disagree	Once a day	More than once a day	More than once a day	No resources available	Facebook		Clinical practice guidelines		No	My workplace,Training - conference/group,Training - one to one ,Government policy		Yes	Training - conference/group,Audit and feedback		Yes	Toolkits and resources for healthcare workers,National or regional guidelines on management of infections,Awareness raising from professional organizations,Conference/Events focused on tackling antibiotic resistance	Yes	Resistance to antibiotics,How to use antibiotics,Medical conditions for which antibiotics are used
Female	36-45 years	Muscat	General Nurse	Hospital (any hospital type)	21-25 years	False	False	True	True	True	True	True	Unsure	Undecided	Agree	Strongly agree	Agree	Agree	Agree	Agree	Agree	Agree	Undecided	Not Applicable	Not Applicable	Not Applicable	I was able to give out advice or resources as needed	Facebook,YouTube		Continuing education training courses,Infection specialists,Professional resources/publications		Yes	My workplace		Yes	My workplace,Training - conference/group		Yes	Toolkits and resources for healthcare workers,National or regional guidelines on management of infections,Awareness raising from professional organizations,National or regional posters or leaflets on antibiotic awareness,Newspaper (national) articles on antibiotic resistance	Yes	How to use antibiotics,Medical conditions for which antibiotics are used
Female	36-45 years	Muscat	General Nurse	Hospital (any hospital type)	16-20 years	False	False	True	True	True	True	True	Unsure	Agree	Undecided	Disagree	Agree	Agree	Undecided	Disagree	Disagree	Agree	Agree	More than once a day	Never	Rarely	No resources available	Google+		Others		Yes	Social Media		Yes	Media (TV/radio) adverts		Unsure	Awareness raising from professional organizations	Yes	Resistance to antibiotics,How to use antibiotics,Medical conditions for which antibiotics are used,Prescription of antibiotics
Male	24-35 years	Muscat	General Nurse	Hospital (any hospital type)	11-15 years	True	True	True	True	True	False	False	False	Agree	Undecided	Agree	Agree	Agree	Agree	Agree	Agree	Agree	Agree	More than once a day	More than once a day	Once a day	Patient does not require information	YouTube		Clinical practice guidelines,Continuing education training courses,Infection specialists		No	My workplace,Training - conference/group,Training - one to one		Unsure	Training - conference/group,Government policy		Yes	Conference/Events focused on tackling antibiotic resistance	Yes	Medical conditions for which antibiotics are used
Female	36-45 years	Muscat	General Nurse	Hospital (any hospital type)	11-15 years	False	False	True	True	True	True	True	Unsure	Agree	Agree	I do not understand the question	Agree	Agree	Agree	Agree	Agree	Agree	Agree	More than once a day	Rarely	Rarely	I was not sure what advice to provide	Others		Others		Yes	My workplace,Social Media		Unsure	My workplace,Media (TV/radio) adverts		Unsure	I am not aware of any initiatives	Unsure	Resistance to antibiotics,How to use antibiotics
Female	24-35 years	Muscat	Bs. Nurse with Specialist	Hospital (any hospital type)	11-15 years	False	True	True	True	True	True	False	False	Strongly agree	Strongly agree	Agree	Agree	Undecided	Agree	Agree	Strongly agree	Strongly disagree	Disagree	Once a day	Rarely	More than once a week	Insufficient time	LinkedIn,Google+,YouTube,Others		Clinical practice guidelines,Documentation from the pharmaceutical industry,Medical representatives from industry,Previous clinical experience,Continuing education training courses,Infection specialists,Scientific journals,Professional resources/publications,Social media		Yes	Colleague or peer,My workplace,Social Media,Training - conference/group,Training - one to one ,My medical professional body		Yes	My workplace,Media (TV/radio) adverts		Yes	TV or Radio advertising for the public,National or regional guidelines on management of infections,Awareness raising from professional organizations,Conference/Events focused on tackling antibiotic resistance,Newspaper (national) articles on antibiotic resistance,World Antibiotic Awareness Week	Yes	Medical conditions for which antibiotics are used
Female	24-35 years	Muscat	Bs. Nurse	Hospital (any hospital type)	0-2 years	False	True	True	True	True	True	True	Unsure	Undecided	Undecided	Agree	Agree	Agree	Agree	Undecided	Undecided	Undecided	Undecided	Once a week	Never	More than once a day	Insufficient time	Twitter,YouTube		Documentation from the pharmaceutical industry,Previous clinical experience,Infection specialists,Social media		Unsure	Social Media		Unsure	My workplace		Unsure	National or regional guidelines on management of infections,Conference/Events focused on tackling antibiotic resistance	Unsure	Medical conditions for which antibiotics are used,Prescription of antibiotics
Female	36-45 years	Muscat	Bs. Nurse	Hospital (any hospital type)	11-15 years	False	False	True	True	True	False	True	True	Agree	Agree	Disagree	Agree	Agree	Disagree	Agree	Agree	Disagree	Disagree	Once a day	Once a day	Once a day	I was able to give out advice or resources as needed	Google+		Documentation from the pharmaceutical industry		No	My workplace		Yes	My workplace		Yes	National or regional guidelines on management of infections	Yes	Medical conditions for which antibiotics are used
Female	24-35 years	Muscat	General Nurse	Hospital (any hospital type)	6-10 years	True	False	True	True	True	True	True	False	Agree	Agree	I do not understand the question	Agree	I do not understand the question	Disagree	Disagree	Disagree	Disagree	Agree	Once a day	I do not remember	I do not remember	I was not sure what advice to provide	Google+		Previous clinical experience,Continuing education training courses,Infection specialists		No	Colleague or peer		Yes	Training - conference/group		Yes	Conference/Events focused on tackling antibiotic resistance	Unsure	How to use antibiotics
Male	36-45 years	Muscat	General Nurse	Hospital (any hospital type)	11-15 years	True	True	True	True	True	True	True	True	Agree	Strongly agree	Strongly agree	Strongly agree	Strongly agree	Agree	Agree	Agree	Agree	Agree	More than once a day	Rarely	More than once a week	Difficulty getting patient to understand diagnosis	Facebook,YouTube,Instagram		Social media		Yes	Colleague or peer,My workplace,Social Media,Training - conference/group,Government policy		Yes	Social media,Training - conference/group		Yes	TV or Radio advertising for the public,Awareness raising from professional organizations,Conference/Events focused on tackling antibiotic resistance	Yes	Resistance to antibiotics,Medical conditions for which antibiotics are used,Prescription of antibiotics,Links between the health of humans, animals and the environment
Male	24-35 years	Muscat	Bs. Nurse	Hospital (any hospital type)	3-5 years	False	True	True	True	True	True	True	Unsure	Strongly agree	Strongly agree	Strongly agree	Strongly agree	Strongly agree	Strongly agree	Strongly agree	Strongly agree	Strongly agree	Disagree	Rarely	I do not remember	More than once a day	I was able to give out advice or resources as needed	Others		None of the above		No	Training - conference/group		Yes	My workplace,Others		Yes	I am not aware of any initiatives	Yes	Medical conditions for which antibiotics are used,Prescription of antibiotics
Female	24-35 years	Muscat	General Nurse	Hospital (any hospital type)	0-2 years	True	True	Unsure	True	False	Unsure	True	False	Agree	Agree	Undecided	Undecided	Undecided	Agree	Agree	Undecided	Undecided	Undecided	More than once a week	Rarely	Rarely	I was able to give out advice or resources as needed	Google+		Previous clinical experience,Continuing education training courses		No	Others		Yes	My workplace		Yes	World Antibiotic Awareness Week	Unsure	Resistance to antibiotics,How to use antibiotics,Medical conditions for which antibiotics are used,Links between the health of humans, animals and the environment
Female	46-55 years	Muscat	General Nurse	Hospital (any hospital type)	16-20 years	True	True	True	True	True	True	True	Unsure	Strongly agree	Strongly agree	Strongly agree	Strongly agree	Agree	Agree	Agree	Strongly agree	Agree	Strongly agree	Once a day	Once a day	Once a week	I was able to give out advice or resources as needed	Google+		Clinical practice guidelines,Previous clinical experience		Yes	My workplace,Social Media		Yes	My workplace,Published guidelines		Yes	Toolkits and resources for healthcare workers,National or regional guidelines on management of infections	Unsure	Resistance to antibiotics,How to use antibiotics
Male	24-35 years	Muscat	General Nurse	Hospital (any hospital type)	0-2 years	True	True	True	True	True	True	True	True	Strongly disagree	Strongly disagree	Disagree	Strongly disagree	Disagree	Undecided	Strongly disagree	Strongly disagree	Disagree	Strongly agree	Once a day	More than once a day	Once a week	No resources available	Twitter		Clinical practice guidelines,Medical representatives from industry,Previous clinical experience,Infection specialists		No	Colleague or peer,Social Media,Audit and feedback		No	Colleague or peer,Training - conference/group		Yes	TV or Radio advertising for the public	Yes	How to use antibiotics
Female	46-55 years	Muscat	General Nurse	Hospital (any hospital type)	21-25 years	False	False	True	True	True	True	True	False	Strongly agree	Strongly agree	Strongly agree	Strongly agree	Agree	Strongly agree	Agree	Agree	Agree	Agree	More than once a day	Rarely	Once a day	I was able to give out advice or resources as needed	Facebook,Google+,YouTube,Instagram		Clinical practice guidelines,Previous clinical experience,Continuing education training courses,Infection specialists,Professional resources/publications,Social media		Yes	My workplace,Media (TV/Radio) adverts,Social Media,Published guidelines,Training - conference/group,Government policy,My medical professional body ,Audit and feedback		Yes	Training - conference/group,Government policy		Yes	TV or Radio advertising for the public,National or regional guidelines on management of infections,Awareness raising from professional organizations,Conference/Events focused on tackling antibiotic resistance	Yes	Medical conditions for which antibiotics are used,Links between the health of humans, animals and the environment
Male	24-35 years	Muscat	General Nurse	Hospital (any hospital type)	6-10 years	False	False	True	True	True	True	True	Unsure	Agree	Agree	Agree	Undecided	Agree	Disagree	Disagree	Undecided	Agree	Agree	More than once a week	I do not remember	Rarely	Insufficient time	Google+		Scientific journals		No	My workplace		Unsure	Training - conference/group		Unsure	TV or Radio advertising for the public,Toolkits and resources for healthcare workers,Conference/Events focused on tackling antibiotic resistance	Unsure	Prescription of antibiotics
Male	46-55 years	Muscat	General Nurse	Hospital (any hospital type)	16-20 years	True	True	True	True	True	True	False	Unsure	Strongly agree	Agree	Strongly disagree	Strongly agree	Strongly agree	Strongly agree	Strongly agree	Strongly agree	Strongly agree	Strongly disagree	Once a day	Once a day	Once a day	I was able to give out advice or resources as needed	Google+,YouTube		Clinical practice guidelines,Continuing education training courses,Infection specialists		Unsure	My workplace,Social Media,Published guidelines,Government policy		Yes	Social media,Published guidelines		Yes	National or regional guidelines on management of infections,Conference/Events focused on tackling antibiotic resistance,National or regional posters or leaflets on antibiotic awareness,Newspaper (national) articles on antibiotic resistance	Yes	Resistance to antibiotics,How to use antibiotics,Medical conditions for which antibiotics are used,Links between the health of humans, animals and the environment
Female	36-45 years	Muscat	General Nurse	Hospital (any hospital type)	16-20 years	True	True	True	True	True	True	True	Unsure	Agree	Agree	Agree	Agree	Agree	Agree	Agree	Agree	Agree	Agree	More than once a day	Once a day	Once a day	I was able to give out advice or resources as needed	Google+		Infection specialists		No	Government policy		Yes	Published guidelines,Government policy		Yes	National or regional posters or leaflets on antibiotic awareness	Yes	Resistance to antibiotics,Medical conditions for which antibiotics are used
Male	36-45 years	Muscat	General Nurse	Hospital (any hospital type)	11-15 years	False	True	True	True	True	True	True	Unsure	Agree	Agree	Disagree	Agree	Agree	Agree	Agree	Agree	Agree	Agree	Rarely	Rarely	More than once a week	Not applicable	Facebook,Google+,YouTube		Clinical practice guidelines,Previous clinical experience,Continuing education training courses		Yes	My workplace		Yes	My workplace		Yes	TV or Radio advertising for the public,Awareness raising from professional organizations	Unsure	Resistance to antibiotics,How to use antibiotics,Prescription of antibiotics
Female	24-35 years	Muscat	General Nurse	Hospital (any hospital type)	6-10 years	True	True	True	Unsure	False	Unsure	Unsure	Unsure	Agree	Agree	Undecided	Agree	Undecided	Undecided	Undecided	Agree	Undecided	Undecided	Never	Never	More than once a day	Not applicable	Others		Previous clinical experience		Yes	My workplace		Yes	Others		Yes	TV or Radio advertising for the public	Unsure	How to use antibiotics
Female	24-35 years	Muscat	General Nurse	Hospital (any hospital type)	6-10 years	False	False	True	True	True	True	True	Unsure	Agree	Undecided	Agree	Undecided	Agree	Undecided	Agree	Agree	Agree	I do not understand the question	I do not remember	Never	I do not remember	No resources available	Google+,YouTube,Instagram		Clinical practice guidelines,Previous clinical experience,Infection specialists		Yes	My workplace,Media (TV/Radio) adverts,Social Media		Yes	My workplace,Social media		Unsure	TV or Radio advertising for the public,Conference/Events focused on tackling antibiotic resistance,World Antibiotic Awareness Week	Unsure	Resistance to antibiotics,How to use antibiotics,Medical conditions for which antibiotics are used
Female	36-45 years	Muscat	General Nurse	Hospital (any hospital type)	16-20 years	False	False	True	True	False	True	True	False	Strongly agree	Agree	Agree	Agree	Agree	Agree	Agree	Agree	Undecided	Disagree	Once a day	Never	Once a week	Not applicable	Google+		Clinical practice guidelines,Previous clinical experience,Continuing education training courses,Infection specialists		No	My workplace,Social Media		Yes	My workplace,Social media		Yes	National or regional guidelines on management of infections,National or regional posters or leaflets on antibiotic awareness	Unsure	Resistance to antibiotics,Medical conditions for which antibiotics are used
Female	24-35 years	Muscat	Bs. Nurse	Hospital (any hospital type)	6-10 years	True	True	True	True	True	True	True	Unsure	Agree	Agree	Agree	Agree	Agree	Agree	Agree	Agree	Agree	Disagree	Once a day	More than once a week	More than once a week	I was able to give out advice or resources as needed	Facebook,Google+,YouTube		Clinical practice guidelines,Documentation from the pharmaceutical industry,Previous clinical experience,Continuing education training courses,Infection specialists,Scientific journals		Yes	Colleague or peer,My workplace,Training - conference/group,Training - one to one ,Government policy,My medical professional body ,Audit and feedback		Yes	My workplace,My medical professional body		Yes	Toolkits and resources for healthcare workers,Awareness raising from professional organizations,Newspaper (national) articles on antibiotic resistance	Yes	Resistance to antibiotics,Medical conditions for which antibiotics are used,Prescription of antibiotics,Links between the health of humans, animals and the environment
Male	24-35 years	Muscat	Bs. Nurse	Hospital (any hospital type)	6-10 years	False	False	True	True	True	True	True	True	Agree	Agree	Agree	Agree	Agree	Agree	Agree	Agree	Agree	Agree	Once a day	Rarely	Once a week	I was able to give out advice or resources as needed	Facebook		Clinical practice guidelines,Previous clinical experience		Yes	My workplace,Published guidelines,Training - conference/group		Yes	My workplace,Training - conference/group		Yes	National or regional guidelines on management of infections,National or regional posters or leaflets on antibiotic awareness	Yes	Medical conditions for which antibiotics are used,Prescription of antibiotics
Female	36-45 years	Muscat	Bs. Nurse	Hospital (any hospital type)	11-15 years	False	False	True	True	True	True	True	False	Strongly agree	Strongly agree	Strongly agree	Strongly agree	Strongly agree	Agree	Agree	Strongly agree	Agree	Undecided	More than once a day	I do not remember	Once a day	Patient does not require information	Others		Clinical practice guidelines,Previous clinical experience,Continuing education training courses,Infection specialists,Professional resources/publications		Yes	My workplace,Training - conference/group,Government policy,Scientific organization		Yes	Training - conference/group		Yes	TV or Radio advertising for the public,Toolkits and resources for healthcare workers,National or regional guidelines on management of infections,Conference/Events focused on tackling antibiotic resistance,National or regional posters or leaflets on antibiotic awareness,World Antibiotic Awareness Week	Yes	Links between the health of humans, animals and the environment
Female	24-35 years	Muscat	Bs. Nurse	Hospital (any hospital type)	11-15 years	False	Unsure	True	True	True	True	True	Unsure	Agree	Agree	Agree	Agree	Strongly agree	Agree	Agree	Agree	Agree	Undecided	More than once a day	Never	Rarely	Insufficient time	Facebook,Google+,YouTube		Clinical practice guidelines,Documentation from the pharmaceutical industry,Continuing education training courses,Professional resources/publications		Yes	My workplace,Training - conference/group,Government policy		Yes	Training - conference/group,Government policy		Yes	National or regional guidelines on management of infections	Yes	Medical conditions for which antibiotics are used
Female	24-35 years	Muscat	Bs. Nurse	Hospital (any hospital type)	3-5 years	True	Unsure	False	False	True	False	Unsure	Unsure	Agree	Agree	Agree	Agree	Not Applicable	Agree	Not Applicable	Not Applicable	Agree	Agree	More than once a week	Never	Never	I was not sure what advice to provide	Facebook		Infection specialists,I do not know		Unsure	Government policy		Unsure	Training - conference/group,Government policy		Yes	Awareness raising from professional organizations,Newspaper (national) articles on antibiotic resistance	Unsure	Medical conditions for which antibiotics are used
Male	24-35 years	Muscat	General Nurse	Hospital (any hospital type)	11-15 years	True	Unsure	True	True	False	True	Unsure	Unsure	Strongly disagree	Agree	Agree	Agree	Agree	Agree	Agree	Agree	Agree	Agree	Rarely	Rarely	Rarely	I was able to give out advice or resources as needed	Twitter,Facebook,YouTube		Clinical practice guidelines,Documentation from the pharmaceutical industry,Previous clinical experience,Continuing education training courses,Infection specialists,Professional resources/publications,Social media		Unsure	My workplace,Media (TV/Radio) adverts,Social Media,My medical professional body		Yes	Colleague or peer,My workplace		Yes	Toolkits and resources for healthcare workers,Conference/Events focused on tackling antibiotic resistance,World Antibiotic Awareness Week	Unsure	Resistance to antibiotics,How to use antibiotics
Female	36-45 years	Muscat	Bs. Nurse	Hospital (any hospital type)	11-15 years	False	False	True	True	True	False	True	Unsure	Agree	Agree	Agree	Agree	Disagree	Not Applicable	Not Applicable	Not Applicable	Agree	Agree	More than once a day	Never	Rarely	Patient uninterested in information	Facebook,Google+,Instagram		Clinical practice guidelines,Continuing education training courses,Infection specialists		Yes	Colleague or peer,My workplace,Training - conference/group		Yes	My workplace,Training - conference/group		No	Toolkits and resources for healthcare workers,Awareness raising from professional organizations,Conference/Events focused on tackling antibiotic resistance	Yes	Resistance to antibiotics,Medical conditions for which antibiotics are used
Male	56-65 years	Muscat	General Nurse	Hospital (any hospital type)	>25 years	False	False	True	True	True	True	False	False	I do not understand the question	Agree	Agree	Agree	Agree	Agree	Agree	Agree	Agree	Agree	I do not remember	I do not remember	I do not remember	I was able to give out advice or resources as needed	Google+		Clinical practice guidelines,Documentation from the pharmaceutical industry,Medical representatives from industry,Infection specialists		Yes	My workplace,Published guidelines,Training - conference/group,Government policy		Yes	My workplace,Published guidelines		Yes	TV or Radio advertising for the public,Toolkits and resources for healthcare workers,National or regional guidelines on management of infections,Awareness raising from professional organizations,Conference/Events focused on tackling antibiotic resistance,National or regional posters or leaflets on antibiotic awareness	Yes	Resistance to antibiotics
Female	24-35 years	Muscat	General Nurse	Hospital (any hospital type)	3-5 years	False	False	True	True	True	False	True	Unsure	Agree	Agree	Not Applicable	Undecided	Disagree	Undecided	Undecided	Agree	Agree	Agree	More than once a week	Never	Rarely	Not applicable	Twitter,Google+,YouTube,Instagram		Clinical practice guidelines,Infection specialists		Yes	My workplace,Social Media,Training - one to one		Yes	My workplace		Unsure	Awareness raising from professional organizations	Unsure	Resistance to antibiotics,Medical conditions for which antibiotics are used,Prescription of antibiotics
Female	36-45 years	Muscat	General Nurse	Hospital (any hospital type)	11-15 years	False	False	True	True	True	True	True	Unsure	Strongly agree	Strongly agree	Strongly agree	Strongly agree	Strongly agree	Agree	Agree	Strongly agree	Strongly agree	Agree	I do not remember	Never	More than once a week	Not applicable	I do not use social media		Clinical practice guidelines,Documentation from the pharmaceutical industry,Previous clinical experience,Continuing education training courses,Infection specialists		No	My workplace,Published guidelines,Training - conference/group		Yes	My workplace,Training - conference/group		Yes	Toolkits and resources for healthcare workers,National or regional guidelines on management of infections,Awareness raising from professional organizations,National or regional posters or leaflets on antibiotic awareness	Yes	Medical conditions for which antibiotics are used,Prescription of antibiotics
Female	36-45 years	Muscat	Bs. Nurse with Specialist	Hospital (any hospital type)	11-15 years	True	True	True	True	Unsure	True	True	Unsure	I do not understand the question	I do not understand the question	Undecided	Undecided	Undecided	Strongly agree	Undecided	Undecided	Agree	Undecided	Never	Never	Never	Not applicable	I do not use social media		Clinical practice guidelines,Continuing education training courses,Infection specialists,Scientific journals,Social media		No	Colleague or peer,My workplace,Social Media,Training - conference/group,Government policy		Yes	My workplace,Training - conference/group		Yes	TV or Radio advertising for the public,Toolkits and resources for healthcare workers,National or regional guidelines on management of infections,Awareness raising from professional organizations,Conference/Events focused on tackling antibiotic resistance,National or regional posters or leaflets on antibiotic awareness,Newspaper (national) articles on antibiotic resistance,World Antibiotic Awarene…	Yes	Resistance to antibiotics,How to use antibiotics,Medical conditions for which antibiotics are used,Prescription of antibiotics,Links between the health of humans, animals and the environment
Female	36-45 years	Muscat	General Nurse	Hospital (any hospital type)	16-20 years	False	False	True	True	True	False	True	Unsure	Agree	Agree	Agree	Agree	Agree	Agree	Undecided	Undecided	Agree	Undecided	Never	Never	Never	Not applicable	Google+		Professional resources/publications		Yes	My workplace		Yes	My workplace,Training - conference/group		Yes	National or regional posters or leaflets on antibiotic awareness,World Antibiotic Awareness Week	Yes	Resistance to antibiotics,How to use antibiotics,Medical conditions for which antibiotics are used,Prescription of antibiotics
Female	36-45 years	Ash Sharqiyah South	Bs. Nurse	Hospital (any hospital type)	11-15 years	True	False	True	True	True	False	False	False	I do not understand the question	Undecided	Disagree	Disagree	Strongly disagree	Strongly disagree	Disagree	Disagree	Undecided	Disagree	Rarely	Rarely	Rarely	No resources available	Others		Continuing education training courses		Yes	Training - conference/group		Yes	Government policy		Yes	World Antibiotic Awareness Week	Yes	Medical conditions for which antibiotics are used
Male	24-35 years	Muscat	Bs. Nurse with Specialist	Hospital (any hospital type)	11-15 years	Unsure	True	True	True	False	False	Unsure	Unsure	Agree	Agree	Agree	Strongly agree	Strongly disagree	Undecided	Agree	Agree	Agree	Agree	Rarely	Rarely	Once a week	Patient uninterested in information	Instagram		Clinical practice guidelines		Yes	My workplace		Yes	My workplace		Yes	Newspaper (national) articles on antibiotic resistance	No	Resistance to antibiotics
Female	36-45 years	Muscat	General Nurse	Primary health center	11-15 years	Unsure	True	True	True	True	False	True	Unsure	Undecided	Strongly agree	Undecided	Undecided	Strongly agree	Disagree	Undecided	Undecided	Not Applicable	I do not understand the question	Never	Never	I do not remember	Not applicable	Instagram		I do not know		No	My workplace		Yes	My workplace		Yes	I am not aware of any initiatives	Unsure	How to use antibiotics
Female	24-35 years	Muscat	General Nurse	Primary health center	11-15 years	True	Unsure	True	True	False	False	False	Unsure	Undecided	Agree	Undecided	Strongly agree	Agree	Agree	Undecided	Disagree	Undecided	Undecided	Never	Never	Never	Not applicable	YouTube,Others		Clinical practice guidelines,Social media		Unsure	My workplace,Media (TV/Radio) adverts,Social Media		Yes	My workplace		Yes	Awareness raising from professional organizations	Unsure	Links between the health of humans, animals and the environment
Female	36-45 years	Muscat	General Nurse	Primary health center	16-20 years	False	False	True	True	True	Unsure	True	Unsure	Agree	Agree	Agree	Agree	Undecided	Agree	Agree	Not Applicable	Agree	Undecided	Not Applicable	Not Applicable	Not Applicable	Not applicable	I do not use social media		Clinical practice guidelines		Unsure	My workplace		Yes	My workplace		Yes	Toolkits and resources for healthcare workers,National or regional guidelines on management of infections,National or regional posters or leaflets on antibiotic awareness	Yes	Resistance to antibiotics,Medical conditions for which antibiotics are used,Links between the health of humans, animals and the environment
Female	36-45 years	Ash Sharqiyah South	Bs. Nurse with Specialist	Hospital (any hospital type)	21-25 years	False	False	True	True	True	True	True	Unsure	Strongly agree	Agree	Strongly agree	Agree	Agree	Strongly agree	Strongly agree	Agree	Agree	Undecided	Never	Never	Once a week	Not applicable	Google+		Previous clinical experience,Continuing education training courses,Professional resources/publications,Social media		Yes	My workplace,Published guidelines,Government policy,Audit and feedback		Yes	Published guidelines,Audit and feedback		Yes	National or regional guidelines on management of infections,National or regional posters or leaflets on antibiotic awareness,World Antibiotic Awareness Week	Yes	How to use antibiotics,Medical conditions for which antibiotics are used,Links between the health of humans, animals and the environment
Female	24-35 years	Ash Sharqiyah South	General Nurse	Hospital (any hospital type)	6-10 years	False	False	True	True	True	True	True	Unsure	Strongly disagree	Disagree	Agree	Strongly agree	Agree	Agree	Agree	Undecided	Agree	Agree	Not Applicable	Rarely	Rarely	I was able to give out advice or resources as needed	Twitter,Instagram		Clinical practice guidelines,Documentation from the pharmaceutical industry,Previous clinical experience		Yes	My workplace		Yes	My workplace,Audit and feedback		Yes	TV or Radio advertising for the public,Awareness raising from professional organizations,World Antibiotic Awareness Week	Yes	Medical conditions for which antibiotics are used
Female	36-45 years	Ash Sharqiyah South	General Nurse	Hospital (any hospital type)	16-20 years	False	False	True	True	True	Unsure	True	Unsure	Agree	Agree	Agree	Agree	Agree	Agree	Agree	Agree	Agree	Agree	Never	Never	I do not remember	I was able to give out advice or resources as needed	Instagram		Clinical practice guidelines		Yes	My workplace		Yes	My workplace		Yes	Awareness raising from professional organizations	Yes	Links between the health of humans, animals and the environment
Female	36-45 years	Muscat	General Nurse	Hospital (any hospital type)	16-20 years	False	False	True	True	Unsure	True	False	Unsure	Agree	Agree	Agree	Agree	Agree	Disagree	Disagree	Agree	Agree	Agree	More than once a day	Never	Never	Language barriers	Others		Clinical practice guidelines,Previous clinical experience,Continuing education training courses,Infection specialists		Yes	My workplace,Others		Yes	Colleague or peer,Training - conference/group		Yes	National or regional guidelines on management of infections,Awareness raising from professional organizations	Unsure	Resistance to antibiotics,How to use antibiotics,Medical conditions for which antibiotics are used
Female	24-35 years	Muscat	General Nurse	Hospital (any hospital type)	6-10 years	False	True	True	True	True	True	Unsure	Unsure	Agree	Agree	Agree	Agree	Undecided	Disagree	Agree	Agree	Undecided	Agree	More than once a day	Rarely	Rarely	I was able to give out advice or resources as needed	Instagram		Infection specialists		No	My workplace		Yes	My workplace,Published guidelines		Yes	Awareness raising from professional organizations,Conference/Events focused on tackling antibiotic resistance,National or regional posters or leaflets on antibiotic awareness,World Antibiotic Awareness Week	Yes	Resistance to antibiotics,How to use antibiotics,Prescription of antibiotics
Male	24-35 years	Muscat	General Nurse	Hospital (any hospital type)	3-5 years	True	True	True	True	True	True	True	False	Agree	Agree	Agree	Agree	Agree	Agree	Disagree	Disagree	Agree	Agree	More than once a day	Never	Once a week	Patient uninterested in information	Instagram		Infection specialists		No	My workplace		Yes	My workplace		Yes	TV or Radio advertising for the public,National or regional guidelines on management of infections,Awareness raising from professional organizations,Newspaper (national) articles on antibiotic resistance,World Antibiotic Awareness Week	Yes	Resistance to antibiotics,How to use antibiotics,Medical conditions for which antibiotics are used,Prescription of antibiotics,Links between the health of humans, animals and the environment
Male	24-35 years	Muscat	Bs. Nurse with Specialist	Hospital (any hospital type)	11-15 years	False	False	True	True	True	True	True	Unsure	Strongly agree	Strongly agree	Strongly agree	Strongly agree	Strongly agree	Strongly agree	Strongly agree	Strongly agree	Agree	Strongly agree	Rarely	Never	Rarely	I was able to give out advice or resources as needed	Twitter,LinkedIn,YouTube,Instagram		Clinical practice guidelines,Documentation from the pharmaceutical industry,Scientific journals,Professional resources/publications		Yes	Published guidelines,Training - conference/group,Government policy		Yes	Published guidelines,Government policy		Yes	Toolkits and resources for healthcare workers,National or regional guidelines on management of infections,Conference/Events focused on tackling antibiotic resistance,National or regional posters or leaflets on antibiotic awareness,World Antibiotic Awareness Week	Yes	Resistance to antibiotics,How to use antibiotics,Medical conditions for which antibiotics are used,Prescription of antibiotics,Links between the health of humans, animals and the environment
Female	24-35 years	Ash Sharqiyah South	General Nurse	Hospital (any hospital type)	6-10 years	True	True	True	True	True	Unsure	False	True	Agree	Agree	Agree	Agree	Agree	Agree	Undecided	Not Applicable	Agree	Agree	I do not remember	Never	I do not remember	I was able to give out advice or resources as needed	Others		Clinical practice guidelines,Documentation from the pharmaceutical industry,Previous clinical experience,Continuing education training courses		Unsure	My workplace		Yes	My workplace,My medical professional body		Yes	Toolkits and resources for healthcare workers	Unsure	Resistance to antibiotics,How to use antibiotics,Medical conditions for which antibiotics are used,Prescription of antibiotics,Links between the health of humans, animals and the environment
Female	36-45 years	Muscat	General Nurse	Hospital (any hospital type)	16-20 years	False	False	True	True	True	True	True	Unsure	Not Applicable	Undecided	Not Applicable	Agree	Not Applicable	Not Applicable	Not Applicable	Not Applicable	Agree	Agree	Not Applicable	Not Applicable	Not Applicable	Not applicable	Google+		Social media		No	Social Media		Yes	My workplace,Social media		Yes	I am not aware of any initiatives	Unsure	Medical conditions for which antibiotics are used
Female	36-45 years	Ad Dakhiliyah	General Nurse	Primary health center	16-20 years	False	False	True	True	True	Unsure	Unsure	True	Agree	Agree	Agree	Agree	Agree	Agree	Undecided	Agree	Undecided	Undecided	Never	Never	Never	No resources available	Others	whatsup	Previous clinical experience		No	My workplace,Training - conference/group		Yes	My workplace,Scientific organization		Yes	Toolkits and resources for healthcare workers,National or regional posters or leaflets on antibiotic awareness,World Antibiotic Awareness Week	Yes	Links between the health of humans, animals and the environment
Female	36-45 years	Ad Dhahirah	Bs. Nurse with Specialist	Primary health center	21-25 years	False	False	True	True	False	False	Unsure	False	Strongly agree	Agree	Strongly agree	Strongly agree	Undecided	Undecided	Strongly disagree	Agree	Undecided	Agree	Never	Rarely	Once a week	Not applicable	Twitter		Clinical practice guidelines,Documentation from the pharmaceutical industry,Previous clinical experience,Continuing education training courses,Infection specialists,Professional resources/publications,Social media		Yes	My workplace		Yes	Colleague or peer,My workplace		Yes	TV or Radio advertising for the public,Toolkits and resources for healthcare workers,National or regional guidelines on management of infections,Conference/Events focused on tackling antibiotic resistance,National or regional posters or leaflets on antibiotic awareness,World Antibiotic Awareness Week	Yes	Resistance to antibiotics
Female	36-45 years	Dhofar	General Nurse	Primary health center	11-15 years	False	False	True	True	True	True	True	True	Agree	Agree	Agree	Agree	Agree	Agree	Agree	Agree	Undecided	Undecided	I do not remember	I do not remember	I do not remember	I was able to give out advice or resources as needed	Twitter,Facebook,Instagram		Clinical practice guidelines,Previous clinical experience,Continuing education training courses,Scientific journals,Professional resources/publications		Yes	My workplace,Audit and feedback		Yes	Colleague or peer,Published guidelines		Yes	National or regional posters or leaflets on antibiotic awareness	Yes	Medical conditions for which antibiotics are used,Prescription of antibiotics
Female	36-45 years	Dhofar	General Nurse	Secondary care center (polyclinic or dialysis center)	21-25 years	Unsure	False	True	Unsure	True	False	True	Unsure	Undecided	Agree	Agree	Agree	Agree	Strongly agree	Strongly agree	Strongly agree	Agree	Disagree	I do not remember	Once a day	More than once a day	I was able to give out advice or resources as needed	Twitter,Facebook,Instagram		Previous clinical experience,Continuing education training courses,Infection specialists		Yes	My workplace,Published guidelines,Training - conference/group,Government policy		Yes	My workplace,Training - conference/group		Yes	TV or Radio advertising for the public,Toolkits and resources for healthcare workers,National or regional guidelines on management of infections,National or regional posters or leaflets on antibiotic awareness	Yes	Resistance to antibiotics,Medical conditions for which antibiotics are used
Female	24-35 years	Al Wusta	General Nurse	Primary health center	6-10 years	True	False	True	False	True	False	False	False	Agree	Disagree	Agree	Agree	Agree	Agree	Agree	Agree	Strongly disagree	Agree	Once a day	Never	Once a week	I was able to give out advice or resources as needed	Google+		Clinical practice guidelines		Yes	My workplace		Yes	My workplace,Government policy		Yes	National or regional guidelines on management of infections,Awareness raising from professional organizations,World Antibiotic Awareness Week	Unsure	Resistance to antibiotics,How to use antibiotics,Medical conditions for which antibiotics are used
Female	36-45 years	Al Wusta	General Nurse	Primary health center	16-20 years	False	False	False	True	True	False	True	Unsure	Strongly disagree	Agree	Agree	Agree	Strongly agree	Strongly agree	Strongly agree	Strongly agree	I do not understand the question	I do not understand the question	Rarely	More than once a week	More than once a day	Difficulty getting patient to understand diagnosis	Google+,YouTube		Clinical practice guidelines,Documentation from the pharmaceutical industry		Yes	Colleague or peer,My workplace,Social Media,Government policy,My medical professional body		Yes	My workplace,Government policy		Yes	National or regional guidelines on management of infections,World Antibiotic Awareness Week	Yes	Resistance to antibiotics,Prescription of antibiotics
Female	36-45 years	Al Wusta	Bs. Nurse	Primary health center	6-10 years	False	False	False	True	True	False	True	Unsure	Strongly disagree	Agree	Agree	Strongly disagree	Strongly disagree	Strongly disagree	Strongly disagree	Strongly disagree	I do not understand the question	I do not understand the question	Rarely	More than once a week	More than once a week	Difficulty getting patient to understand diagnosis	Google+,YouTube		Clinical practice guidelines,Documentation from the pharmaceutical industry		Yes	Colleague or peer,My workplace,My medical professional body		Yes	My workplace,Government policy		Yes	Awareness raising from professional organizations,Conference/Events focused on tackling antibiotic resistance,World Antibiotic Awareness Week	Yes	Resistance to antibiotics,Medical conditions for which antibiotics are used,Prescription of antibiotics
Female	46-55 years	Al Wusta	General Nurse	Hospital (any hospital type)	>25 years	False	False	True	False	True	True	True	False	Agree	Agree	Agree	Agree	Agree	Not Applicable	Agree	Agree	Disagree	Agree	Not Applicable	Rarely	More than once a day	Patient uninterested in information	Facebook,Google+		Clinical practice guidelines,Documentation from the pharmaceutical industry,Previous clinical experience,Continuing education training courses,Infection specialists		Yes	My workplace,Media (TV/Radio) adverts,Social Media,Published guidelines,Training - conference/group,Government policy,Scientific organization,My medical professional body		Yes	Government policy,My medical professional body		Yes	TV or Radio advertising for the public,Toolkits and resources for healthcare workers,National or regional guidelines on management of infections,Awareness raising from professional organizations,Conference/Events focused on tackling antibiotic resistance,National or regional posters or leaflets on antibiotic awareness,Newspaper (national) articles on antibiotic resistance,World Antibiotic Awarene…	Yes	Resistance to antibiotics,How to use antibiotics,Medical conditions for which antibiotics are used,Prescription of antibiotics,Links between the health of humans, animals and the environment
Female	24-35 years	Al Wusta	General Nurse	Hospital (any hospital type)	11-15 years	True	False	True	True	True	True	True	True	Agree	Agree	Agree	Agree	Agree	Agree	Agree	Agree	Agree	Agree	I do not remember	Rarely	Never	Patient uninterested in information	Google+		Continuing education training courses		No	Training - conference/group		Yes	Training - conference/group		Yes	TV or Radio advertising for the public,Toolkits and resources for healthcare workers,National or regional guidelines on management of infections,Awareness raising from professional organizations,Conference/Events focused on tackling antibiotic resistance,National or regional posters or leaflets on antibiotic awareness,Newspaper (national) articles on antibiotic resistance,World Antibiotic Awarene…	Yes	Medical conditions for which antibiotics are used
Female	36-45 years	Al Wusta	Bs. Nurse	Hospital (any hospital type)	11-15 years	False	False	True	True	True	True	True	Unsure	Agree	Agree	Agree	Agree	Agree	Agree	Agree	Agree	Disagree	Disagree	More than once a day	Once a week	More than once a day	Language barriers	Others	Whatsapp	Clinical practice guidelines,Continuing education training courses,Professional resources/publications		Yes	My workplace,Training - conference/group		Yes	Training - conference/group,Government policy		Yes	Toolkits and resources for healthcare workers,National or regional guidelines on management of infections,National or regional posters or leaflets on antibiotic awareness	Yes	Resistance to antibiotics,Prescription of antibiotics
Female	36-45 years	Al Wusta	General Nurse	Hospital (any hospital type)	11-15 years	True	True	True	True	True	True	True	Unsure	Agree	Agree	Agree	Agree	Disagree	Disagree	Agree	Disagree	Agree	Agree	More than once a day	Never	Never	No resources available	Google+		Clinical practice guidelines		Yes	My workplace		Yes	My workplace,Social media		Yes	Awareness raising from professional organizations,Conference/Events focused on tackling antibiotic resistance	Yes	Links between the health of humans, animals and the environment
Female	24-35 years	Al Wusta	Bs. Nurse	Hospital (any hospital type)	3-5 years	False	False	True	True	True	True	True	Unsure	Strongly agree	Strongly agree	Agree	Agree	Disagree	Strongly agree	Strongly agree	Agree	Strongly agree	Strongly agree	More than once a day	More than once a day	Once a day	Patient does not require information	Facebook,Google+,YouTube		Clinical practice guidelines,Documentation from the pharmaceutical industry,Previous clinical experience,Continuing education training courses,Infection specialists,Scientific journals,Professional resources/publications,Social media		Yes	My workplace,Government policy,My medical professional body		Yes	My workplace,My medical professional body		Yes	National or regional guidelines on management of infections	Unsure	Resistance to antibiotics,How to use antibiotics,Medical conditions for which antibiotics are used,Prescription of antibiotics,Links between the health of humans, animals and the environment
Female	24-35 years	Ad Dakhiliyah	Bs. Nurse	Hospital (any hospital type)	6-10 years	False	False	True	True	True	True	True	Unsure	Strongly agree	Agree	Strongly agree	Agree	Strongly agree	Agree	Agree	Agree	Agree	Disagree	More than once a day	Rarely	Once a week	Difficulty getting patient to understand diagnosis	Facebook,Google+,YouTube		Clinical practice guidelines		No	My workplace		Yes	My workplace,Published guidelines		No	Conference/Events focused on tackling antibiotic resistance,World Antibiotic Awareness Week	No	Resistance to antibiotics,How to use antibiotics,Medical conditions for which antibiotics are used,Prescription of antibiotics,Links between the health of humans, animals and the environment
Male	24-35 years	Al Wusta	General Nurse	Hospital (any hospital type)	11-15 years	True	True	True	True	True	True	True	Unsure	Strongly agree	Strongly agree	Strongly agree	Strongly agree	Strongly agree	Strongly agree	Strongly agree	Strongly agree	Agree	Agree	More than once a day	Rarely	More than once a day	Patient uninterested in information	Facebook,Google+,YouTube		Clinical practice guidelines		Yes	My workplace,Published guidelines,Government policy		Yes	My workplace,Published guidelines		Yes	TV or Radio advertising for the public,Toolkits and resources for healthcare workers,National or regional guidelines on management of infections,Awareness raising from professional organizations,Conference/Events focused on tackling antibiotic resistance	Yes	How to use antibiotics,Medical conditions for which antibiotics are used
Male	24-35 years	Al Wusta	Bs. Nurse	Hospital (any hospital type)	6-10 years	False	False	True	True	True	False	True	False	Agree	Agree	Agree	Agree	Agree	Agree	Agree	Agree	Strongly disagree	Strongly disagree	More than once a day	Once a week	More than once a week	Patient uninterested in information	Facebook,YouTube		Clinical practice guidelines,Continuing education training courses,Social media		Yes	Others	Quality diploma	Yes	Others	Quality diploma	Yes	Toolkits and resources for healthcare workers,National or regional guidelines on management of infections,Awareness raising from professional organizations,National or regional posters or leaflets on antibiotic awareness,World Antibiotic Awareness Week	Yes	Resistance to antibiotics,How to use antibiotics,Medical conditions for which antibiotics are used,Prescription of antibiotics,Links between the health of humans, animals and the environment
Female	24-35 years	Muscat	Bs. Nurse	Hospital (any hospital type)	6-10 years	True	True	True	True	True	True	True	True	Agree	Agree	Agree	Agree	Agree	Agree	Agree	Agree	Agree	Agree	More than once a day	I do not remember	Never	Patient uninterested in information	Facebook,Google+,YouTube		Clinical practice guidelines,Previous clinical experience,Continuing education training courses		No	Colleague or peer,Social Media,Published guidelines,Training - conference/group		Yes	Social media,Published guidelines		Yes	TV or Radio advertising for the public	Yes	Resistance to antibiotics,Links between the health of humans, animals and the environment
Female	24-35 years	Ad Dakhiliyah	General Nurse	Hospital (any hospital type)	11-15 years	False	False	True	True	True	True	True	Unsure	Agree	Strongly agree	Agree	Agree	Agree	Agree	Undecided	Undecided	Undecided	Agree	Rarely	Rarely	Rarely	No resources available	Instagram		Continuing education training courses,Infection specialists,Professional resources/publications,Social media		Yes	My workplace,Social Media		Yes	Social media		Yes	TV or Radio advertising for the public,Toolkits and resources for healthcare workers,Awareness raising from professional organizations,National or regional posters or leaflets on antibiotic awareness,World Antibiotic Awareness Week	Yes	Resistance to antibiotics,Medical conditions for which antibiotics are used,Links between the health of humans, animals and the environment
Female	36-45 years	Al Wusta	General Nurse	Hospital (any hospital type)	16-20 years	True	False	True	True	True	Unsure	True	Unsure	Agree	Agree	Agree	Strongly agree	Agree	Strongly agree	Strongly agree	Strongly agree	Not Applicable	Strongly agree	More than once a day	Once a week	More than once a day	Patient uninterested in information	Google+,YouTube		Clinical practice guidelines,Previous clinical experience,Continuing education training courses,Scientific journals,Professional resources/publications,Social media		Yes	Training - conference/group		Yes	Social media,Training - conference/group		Yes	Toolkits and resources for healthcare workers,Awareness raising from professional organizations	Yes	Resistance to antibiotics,Medical conditions for which antibiotics are used,Links between the health of humans, animals and the environment
Male	36-45 years	Al Wusta	General Nurse	Hospital (any hospital type)	11-15 years	False	True	True	True	True	False	False	False	Strongly agree	Disagree	Agree	Agree	Agree	Agree	Disagree	Agree	Disagree	Agree	Once a day	Once a day	Once a day	Patient uninterested in information	Google+,YouTube		Clinical practice guidelines,Previous clinical experience,Continuing education training courses,Infection specialists		Yes	My workplace,Social Media,Training - conference/group		Yes	My workplace,Published guidelines		Yes	National or regional guidelines on management of infections,Conference/Events focused on tackling antibiotic resistance	Yes	Resistance to antibiotics,How to use antibiotics,Medical conditions for which antibiotics are used,Prescription of antibiotics,Links between the health of humans, animals and the environment
Female	24-35 years	Al Wusta	Bs. Nurse	Hospital (any hospital type)	11-15 years	False	True	True	True	True	False	True	Unsure	Strongly agree	Strongly agree	Strongly agree	Strongly agree	Agree	Agree	Agree	Agree	Agree	Agree	Once a day	Once a day	Once a day	Language barriers	Facebook,Google+,YouTube,Instagram		Clinical practice guidelines,Documentation from the pharmaceutical industry,Previous clinical experience,Continuing education training courses,Social media		Yes	My workplace,Media (TV/Radio) adverts,Social Media,Newspaper,Published guidelines,Training - conference/group		Yes	Media (TV/radio) adverts,Social media		Yes	TV or Radio advertising for the public,Conference/Events focused on tackling antibiotic resistance,National or regional posters or leaflets on antibiotic awareness	Yes	Resistance to antibiotics,How to use antibiotics,Prescription of antibiotics
Female	24-35 years	Al Wusta	Bs. Nurse	Hospital (any hospital type)	6-10 years	False	False	True	True	True	True	True	Unsure	Strongly agree	Agree	Agree	Strongly agree	Strongly agree	Agree	Agree	Agree	Agree	Disagree	Once a day	Once a day	More than once a day	Patient uninterested in information	Facebook,LinkedIn,Google+,YouTube		Clinical practice guidelines,Continuing education training courses,Professional resources/publications,Social media		Yes	My workplace,Social Media,Newspaper,Training - conference/group		Yes	My workplace,Training - conference/group		Yes	Toolkits and resources for healthcare workers,National or regional guidelines on management of infections	Unsure	Resistance to antibiotics,Prescription of antibiotics
Female	36-45 years	Ad Dakhiliyah	General Nurse	Primary health center	16-20 years	Unsure	Unsure	True	True	True	True	True	Unsure	Agree	Agree	Strongly agree	Strongly agree	Strongly agree	Undecided	Disagree	Disagree	Undecided	Undecided	Never	Never	Never	Not applicable	Others		I do not know		No	My workplace		Yes	My workplace		Yes	I am not aware of any initiatives	Unsure	Resistance to antibiotics,Medical conditions for which antibiotics are used,Prescription of antibiotics
Male	36-45 years	Ad Dakhiliyah	General Nurse	Hospital (any hospital type)	16-20 years	False	False	True	True	True	True	True	False	Agree	Agree	Agree	Agree	Undecided	Disagree	Disagree	Disagree	Undecided	Disagree	More than once a day	Never	Never	Not applicable	Facebook,Google+,YouTube		Clinical practice guidelines		No	Colleague or peer,My workplace,Media (TV/Radio) adverts,Social Media,Newspaper,Training - conference/group		Unsure	Social media,Others		Unsure	Conference/Events focused on tackling antibiotic resistance,Newspaper (national) articles on antibiotic resistance	Unsure	Medical conditions for which antibiotics are used,Links between the health of humans, animals and the environment
Female	24-35 years	Al Wusta	Bs. Nurse	Hospital (any hospital type)	0-2 years	False	True	True	True	True	False	False	Unsure	I do not understand the question	Strongly disagree	Strongly disagree	Agree	Disagree	Agree	Undecided	Strongly disagree	Undecided	Agree	More than once a day	Never	Never	Patient uninterested in information	Facebook,Google+,YouTube,Others	Zoom, team	Clinical practice guidelines,Infection specialists		Unsure	Colleague or peer		Yes	My workplace		Yes	Awareness raising from professional organizations	Yes	Medical conditions for which antibiotics are used
Female	24-35 years	Ad Dakhiliyah	General Nurse	Hospital (any hospital type)	11-15 years	False	True	Unsure	True	True	Unsure	Unsure	True	Agree	Disagree	Agree	Agree	Undecided	Undecided	Undecided	Undecided	Agree	Undecided	Never	Rarely	Rarely	Patient uninterested in information	Facebook,Instagram		Clinical practice guidelines,Documentation from the pharmaceutical industry,Infection specialists		Unsure	My workplace,Social Media		Yes	Social media,Scientific organization		Yes	Toolkits and resources for healthcare workers,Awareness raising from professional organizations	Unsure	Resistance to antibiotics,How to use antibiotics,Prescription of antibiotics
Male	36-45 years	Al Wusta	Bs. Nurse	Hospital (any hospital type)	16-20 years	False	False	True	True	True	False	True	Unsure	Strongly agree	Strongly agree	Strongly agree	Strongly agree	Strongly agree	Strongly agree	Strongly agree	Strongly agree	Strongly agree	Strongly agree	More than once a week	Rarely	More than once a day	Patient uninterested in information	Facebook,Google+,YouTube		Clinical practice guidelines,Documentation from the pharmaceutical industry,Previous clinical experience,Continuing education training courses,Infection specialists,Scientific journals,Professional resources/publications		Yes	Government policy		Yes	My workplace,Published guidelines		Yes	National or regional guidelines on management of infections,Awareness raising from professional organizations,Conference/Events focused on tackling antibiotic resistance,National or regional posters or leaflets on antibiotic awareness,World Antibiotic Awareness Week	Yes	Resistance to antibiotics,How to use antibiotics,Medical conditions for which antibiotics are used,Prescription of antibiotics,Links between the health of humans, animals and the environment
Female	24-35 years	Al Wusta	General Nurse	Hospital (any hospital type)	11-15 years	False	False	True	True	True	False	True	Unsure	Agree	Agree	Agree	Strongly disagree	Agree	Agree	Agree	Strongly agree	Agree	Agree	More than once a week	Rarely	More than once a day	Patient uninterested in information	Facebook,Google+,YouTube,Instagram		Clinical practice guidelines,Documentation from the pharmaceutical industry,Medical representatives from industry,Social media		Unsure	Colleague or peer,My workplace,Media (TV/Radio) adverts,Social Media,Government policy		Yes	Published guidelines,Government policy		Yes	National or regional guidelines on management of infections,Conference/Events focused on tackling antibiotic resistance	Unsure	Resistance to antibiotics,How to use antibiotics,Medical conditions for which antibiotics are used,Prescription of antibiotics,Links between the health of humans, animals and the environment
Female	36-45 years	Al Wusta	General Nurse	Hospital (any hospital type)	11-15 years	False	Unsure	True	True	True	True	Unsure	Unsure	Agree	Agree	Agree	Agree	Agree	Agree	Agree	Agree	Agree	Agree	Once a day	Once a day	Once a day	Patient does not require information	Google+		Clinical practice guidelines		Yes	My workplace		Yes	My workplace		Yes	Toolkits and resources for healthcare workers	Yes	How to use antibiotics
Female	24-35 years	Al Wusta	General Nurse	Hospital (any hospital type)	0-2 years	False	False	True	True	True	True	False	Unsure	Agree	Strongly disagree	Agree	Agree	Agree	Agree	Strongly agree	Agree	Agree	Agree	More than once a day	Rarely	Never	Patient uninterested in information	Facebook,Google+,YouTube		Clinical practice guidelines,Continuing education training courses,Social media		Yes	Colleague or peer,My workplace,Training - conference/group		Yes	Colleague or peer,Training - conference/group		Yes	Conference/Events focused on tackling antibiotic resistance	Yes	Links between the health of humans, animals and the environment
Female	24-35 years	Al Wusta	Bs. Nurse	Hospital (any hospital type)	6-10 years	False	False	True	True	True	False	True	Unsure	Agree	Agree	Agree	Agree	Strongly agree	Agree	Agree	Agree	Agree	Agree	Once a week	More than once a day	More than once a day	I was able to give out advice or resources as needed	Twitter,Facebook		Clinical practice guidelines,Documentation from the pharmaceutical industry,Previous clinical experience,Continuing education training courses		Unsure	Colleague or peer		Yes	Colleague or peer,My workplace		Yes	Awareness raising from professional organizations	Yes	Resistance to antibiotics,Prescription of antibiotics,Links between the health of humans, animals and the environment
Female	36-45 years	Al Wusta	General Nurse	Hospital (any hospital type)	11-15 years	True	Unsure	True	True	True	False	Unsure	Unsure	Agree	Agree	Agree	Agree	Agree	Agree	Agree	Agree	Not Applicable	Agree	Not Applicable	Not Applicable	Not Applicable	I was able to give out advice or resources as needed	YouTube		Infection specialists		No	Audit and feedback		Yes	Audit and feedback		Yes	Awareness raising from professional organizations,Newspaper (national) articles on antibiotic resistance,World Antibiotic Awareness Week	Unsure	How to use antibiotics
Female	36-45 years	Al Wusta	General Nurse	Hospital (any hospital type)	16-20 years	False	Unsure	True	True	True	True	Unsure	Unsure	Strongly agree	Strongly agree	Undecided	Agree	Agree	Agree	Agree	Agree	Undecided	Agree	Once a day	I do not remember	More than once a week	Patient does not require information	I do not use social media		None of the above		Unsure	My workplace,Training - conference/group		Unsure	Training - conference/group		Unsure	Conference/Events focused on tackling antibiotic resistance	Yes	Resistance to antibiotics
Female	36-45 years	Al Wusta	General Nurse	Hospital (any hospital type)	11-15 years	False	False	True	True	True	Unsure	True	Unsure	Undecided	Agree	Agree	Agree	Agree	Agree	Agree	Agree	Agree	Agree	Once a day	Once a day	Once a day	Language barriers	Google+		Continuing education training courses		Yes	Colleague or peer		Yes	Training - conference/group		Yes	Awareness raising from professional organizations	Yes	Resistance to antibiotics
Female	24-35 years	Al Wusta	General Nurse	Hospital (any hospital type)	11-15 years	False	Unsure	True	True	True	True	True	Unsure	Agree	I do not understand the question	Agree	Agree	Not Applicable	Not Applicable	Strongly agree	Agree	Agree	Agree	I do not remember	Never	Once a day	Language barriers	Facebook,Google+,YouTube,Instagram,Others		Clinical practice guidelines,Documentation from the pharmaceutical industry,Previous clinical experience,Continuing education training courses,Professional resources/publications,Social media		Yes	My workplace,Media (TV/Radio) adverts,Social Media,Newspaper,Training - conference/group,Government policy,Audit and feedback		Yes	My workplace,Training - conference/group		Yes	TV or Radio advertising for the public	Yes	Resistance to antibiotics,Medical conditions for which antibiotics are used,Prescription of antibiotics
Female	36-45 years	Al Wusta	Bs. Nurse	Hospital (any hospital type)	6-10 years	False	Unsure	False	True	True	True	Unsure	Unsure	Strongly agree	Undecided	Agree	Agree	Agree	Agree	Agree	Agree	Agree	Agree	More than once a week	Rarely	Never	I was able to give out advice or resources as needed	Others		Previous clinical experience		No	Social Media		Yes	Training - conference/group		Yes	TV or Radio advertising for the public	Yes	Resistance to antibiotics
Female	24-35 years	Al Wusta	Bs. Nurse	Hospital (any hospital type)	6-10 years	False	True	True	True	True	False	True	False	Agree	Agree	I do not understand the question	Agree	Strongly agree	Agree	Agree	Agree	Disagree	Undecided	More than once a day	Once a week	Rarely	I was not sure what advice to provide	Google+,YouTube		Clinical practice guidelines,Continuing education training courses,Infection specialists,Scientific journals		No	Media (TV/Radio) adverts,Training - conference/group,Training - one to one ,Government policy		Yes	Published guidelines,Training - conference/group		Yes	Awareness raising from professional organizations,Conference/Events focused on tackling antibiotic resistance	Yes	Resistance to antibiotics,How to use antibiotics
Male	46-55 years	Al Wusta	Bs. Nurse	Hospital (any hospital type)	11-15 years	False	False	True	True	True	True	True	Unsure	Agree	Agree	Strongly agree	Strongly agree	Agree	Agree	Agree	Agree	Agree	Agree	More than once a day	Rarely	More than once a day	Patient uninterested in information	Facebook,YouTube		Clinical practice guidelines,Continuing education training courses,Social media		No	Colleague or peer,My workplace,Social Media		Yes	My workplace,Government policy		Yes	Toolkits and resources for healthcare workers,National or regional guidelines on management of infections,National or regional posters or leaflets on antibiotic awareness,Newspaper (national) articles on antibiotic resistance	Yes	Resistance to antibiotics,How to use antibiotics,Medical conditions for which antibiotics are used,Prescription of antibiotics
Female	24-35 years	Al Wusta	General Nurse	Primary health center	11-15 years	False	False	True	True	True	Unsure	Unsure	Unsure	Strongly agree	Strongly agree	Agree	Agree	Undecided	Disagree	Disagree	Agree	Undecided	Undecided	Never	Never	Never	Patient uninterested in information	I do not use social media		None of the above,I do not know		No	My workplace		Yes	Published guidelines		Yes	I am not aware of any initiatives	Unsure	Medical conditions for which antibiotics are used
Female	36-45 years	Ad Dhahirah	General Nurse	Hospital (any hospital type)	16-20 years	False	False	True	True	True	True	True	True	Undecided	Undecided	Undecided	Undecided	Undecided	Undecided	Undecided	Undecided	Undecided	Undecided	More than once a day	Rarely	Rarely	No resources available	Google+		Social media		Unsure	My workplace,Media (TV/Radio) adverts		Unsure	My workplace,Media (TV/radio) adverts		Yes	National or regional guidelines on management of infections,National or regional posters or leaflets on antibiotic awareness	Unsure	Resistance to antibiotics,How to use antibiotics
Female	36-45 years	Ad Dakhiliyah	General Nurse	Hospital (any hospital type)	11-15 years	True	True	True	True	True	True	True	True	Strongly disagree	Disagree	Undecided	Undecided	Agree	Disagree	Disagree	Strongly disagree	Strongly agree	Strongly agree	More than once a day	I do not remember	Rarely	No resources available	YouTube,Instagram		Social media		No	Social Media,Training - conference/group		Yes	Newspaper,Training - conference/group		Yes	Awareness raising from professional organizations,Conference/Events focused on tackling antibiotic resistance	No	Resistance to antibiotics,Medical conditions for which antibiotics are used,Prescription of antibiotics
Female	24-35 years	Ad Dakhiliyah	General Nurse	Hospital (any hospital type)	3-5 years	True	True	True	True	Unsure	True	False	False	Agree	Agree	Agree	Strongly disagree	Agree	Undecided	Agree	Agree	Agree	Strongly agree	Never	Rarely	Never	Language barriers	Facebook,YouTube		Clinical practice guidelines		Yes	My workplace		Yes	My workplace,Newspaper		Yes	National or regional guidelines on management of infections	Yes	Resistance to antibiotics,How to use antibiotics,Medical conditions for which antibiotics are used,Prescription of antibiotics,Links between the health of humans, animals and the environment
Female	56-65 years	Al Wusta	General Nurse	Hospital (any hospital type)	21-25 years	True	True	True	True	True	True	Unsure	Unsure	Strongly agree	Agree	Strongly agree	Strongly agree	Strongly agree	Strongly agree	Strongly agree	Strongly agree	Agree	Agree	Once a day	Once a day	More than once a day	Not applicable	Google+,YouTube		Clinical practice guidelines,Previous clinical experience,Continuing education training courses,Social media		Yes	My workplace,Social Media,Training - conference/group		Yes	Social media,Training - conference/group		Yes	Toolkits and resources for healthcare workers,Awareness raising from professional organizations	Yes	Medical conditions for which antibiotics are used
Female	36-45 years	Al Wusta	General Nurse	Hospital (any hospital type)	6-10 years	False	True	True	True	True	Unsure	Unsure	Unsure	Agree	Agree	Agree	Agree	Agree	Agree	Agree	Agree	Agree	Agree	Once a day	Rarely	Once a week	I was able to give out advice or resources as needed	Facebook,Google+,YouTube		Clinical practice guidelines,Previous clinical experience,Continuing education training courses,Social media		Yes	Colleague or peer,My workplace,Media (TV/Radio) adverts,Social Media,Newspaper,Published guidelines,Training - conference/group,Government policy		Yes	My workplace,Published guidelines		Unsure	National or regional guidelines on management of infections,National or regional posters or leaflets on antibiotic awareness	Yes	Resistance to antibiotics,How to use antibiotics,Medical conditions for which antibiotics are used,Prescription of antibiotics,Links between the health of humans, animals and the environment
Female	24-35 years	Al Wusta	General Nurse	Hospital (any hospital type)	6-10 years	False	False	True	True	Unsure	True	False	Unsure	Agree	Agree	Agree	Agree	Agree	Agree	Agree	Agree	Undecided	Agree	Rarely	Rarely	Never	Not applicable	LinkedIn,Google+		Clinical practice guidelines		Yes	My workplace		Yes	My workplace,Training - conference/group		Yes	National or regional guidelines on management of infections	Yes	Resistance to antibiotics,How to use antibiotics,Medical conditions for which antibiotics are used
Female	24-35 years	Ad Dakhiliyah	General Nurse	Hospital (any hospital type)	11-15 years	False	Unsure	True	True	True	True	True	True	Agree	Agree	Agree	Agree	Strongly agree	Agree	Agree	Agree	Agree	Agree	More than once a day	Rarely	Once a week	Difficulty getting patient to understand diagnosis	LinkedIn		Clinical practice guidelines,Previous clinical experience,Professional resources/publications,Social media		Yes	My workplace,Social Media		Yes	Colleague or peer,My workplace		Yes	TV or Radio advertising for the public,National or regional guidelines on management of infections	Yes	Resistance to antibiotics,How to use antibiotics
Female	24-35 years	Al Batinah North	Bs. Nurse	Primary health center	6-10 years	False	False	True	True	True	True	True	Unsure	Strongly agree	Agree	Agree	Agree	Strongly agree	Agree	Agree	Agree	Undecided	Undecided	More than once a week	Never	More than once a week	I was able to give out advice or resources as needed	Others		Clinical practice guidelines,Continuing education training courses		Yes	My workplace,Training - conference/group		Yes	Training - conference/group		Yes	National or regional guidelines on management of infections,Conference/Events focused on tackling antibiotic resistance,World Antibiotic Awareness Week	Yes	Resistance to antibiotics,Medical conditions for which antibiotics are used,Prescription of antibiotics
Male	36-45 years	Al Wusta	Bs. Nurse	Hospital (any hospital type)	11-15 years	False	True	True	True	True	True	True	False	Strongly agree	Agree	Agree	Agree	Agree	Strongly agree	Agree	Strongly agree	Agree	Agree	More than once a day	More than once a day	More than once a day	Patient does not require information	Facebook		Clinical practice guidelines,Documentation from the pharmaceutical industry,Medical representatives from industry,Previous clinical experience,Continuing education training courses,Infection specialists		Yes	My workplace,Published guidelines,My medical professional body		Yes	My workplace,Training - conference/group		Yes	Toolkits and resources for healthcare workers,National or regional guidelines on management of infections,Awareness raising from professional organizations,Conference/Events focused on tackling antibiotic resistance,National or regional posters or leaflets on antibiotic awareness,World Antibiotic Awareness Week	Yes	Resistance to antibiotics,How to use antibiotics,Medical conditions for which antibiotics are used,Links between the health of humans, animals and the environment
Male	46-55 years	Ad Dakhiliyah	General Nurse	Hospital (any hospital type)	>25 years	False	False	True	True	True	True	True	False	Strongly agree	Strongly agree	Strongly agree	Strongly agree	Strongly agree	Strongly agree	Strongly agree	Strongly agree	Strongly agree	Strongly agree	Not Applicable	Not Applicable	More than once a week	Not applicable	Twitter,Facebook,LinkedIn,Google+,YouTube,Instagram,Others		Clinical practice guidelines,Documentation from the pharmaceutical industry,Previous clinical experience,Continuing education training courses,Infection specialists,Scientific journals,Professional resources/publications		Yes	My workplace,Published guidelines,Training - conference/group		Yes	My workplace,Training - conference/group		Yes	Toolkits and resources for healthcare workers,National or regional guidelines on management of infections,Awareness raising from professional organizations,Conference/Events focused on tackling antibiotic resistance,National or regional posters or leaflets on antibiotic awareness,World Antibiotic Awareness Week	Yes	Medical conditions for which antibiotics are used,Links between the health of humans, animals and the environment
Female	24-35 years	Al Wusta	General Nurse	Hospital (any hospital type)	11-15 years	Unsure	True	True	True	True	True	True	Unsure	Agree	Agree	Agree	Agree	Agree	Agree	Agree	Agree	Agree	Agree	More than once a day	I do not remember	Rarely	Insufficient time	YouTube		Social media		Yes	My workplace		Yes	My workplace,Training - conference/group		Yes	Awareness raising from professional organizations	Yes	Resistance to antibiotics
Female	36-45 years	Al Wusta	Bs. Nurse	Hospital (any hospital type)	6-10 years	False	False	True	True	True	False	True	False	Strongly disagree	Strongly agree	Strongly agree	Strongly agree	Strongly agree	Strongly agree	Agree	Agree	Agree	Strongly agree	More than once a day	Rarely	More than once a day	I was able to give out advice or resources as needed	Facebook,Google+		Documentation from the pharmaceutical industry,Previous clinical experience,Infection specialists		Yes	My workplace,Social Media		Yes	Colleague or peer,My workplace		Yes	National or regional guidelines on management of infections,National or regional posters or leaflets on antibiotic awareness,World Antibiotic Awareness Week	Yes	Resistance to antibiotics,How to use antibiotics,Medical conditions for which antibiotics are used
Female	36-45 years	Al Wusta	General Nurse	Hospital (any hospital type)	11-15 years	True	True	True	True	True	True	True	False	Strongly agree	Agree	Agree	Agree	Agree	Agree	Agree	Agree	Undecided	Agree	Rarely	Rarely	Once a week	Language barriers	YouTube		Clinical practice guidelines,Documentation from the pharmaceutical industry,Previous clinical experience,Continuing education training courses,Social media		Yes	My workplace,Social Media,Government policy		Yes	My workplace,Government policy		Yes	National or regional guidelines on management of infections,Awareness raising from professional organizations,National or regional posters or leaflets on antibiotic awareness	Yes	Resistance to antibiotics,Medical conditions for which antibiotics are used,Links between the health of humans, animals and the environment
Female	36-45 years	Al Wusta	General Nurse	Hospital (any hospital type)	6-10 years	True	False	True	Unsure	True	False	False	False	Disagree	Disagree	Agree	Agree	Disagree	Agree	Agree	Agree	Disagree	Agree	More than once a week	Never	Rarely	I was able to give out advice or resources as needed	Google+,YouTube		Clinical practice guidelines		Yes	My workplace		Yes	My workplace,Government policy		Yes	Toolkits and resources for healthcare workers	Yes	How to use antibiotics
Female	24-35 years	Ad Dakhiliyah	Bs. Nurse	Hospital (any hospital type)	3-5 years	Unsure	True	True	True	False	Unsure	Unsure	Unsure	Agree	Undecided	Disagree	Agree	Undecided	Agree	Agree	Agree	Disagree	Disagree	Never	Never	Never	Patient uninterested in information	Google+,YouTube		Clinical practice guidelines		Yes	My workplace		Yes	My workplace		No	Toolkits and resources for healthcare workers	Yes	Resistance to antibiotics
Female	24-35 years	Dhofar	Bs. Nurse	Primary health center	3-5 years	False	False	True	True	True	True	True	Unsure	I do not understand the question	Strongly agree	Strongly agree	Strongly agree	Strongly agree	Strongly agree	Strongly agree	Strongly agree	Agree	I do not understand the question	Rarely	Never	More than once a week	I was able to give out advice or resources as needed	Twitter,Google+,YouTube,Instagram		Clinical practice guidelines,Continuing education training courses,Infection specialists,Scientific journals,Professional resources/publications		Yes	Colleague or peer,My workplace,Social Media,Training - conference/group		Yes	My workplace,Training - conference/group		Yes	Toolkits and resources for healthcare workers,National or regional guidelines on management of infections,Awareness raising from professional organizations,National or regional posters or leaflets on antibiotic awareness	Yes	Resistance to antibiotics,How to use antibiotics,Medical conditions for which antibiotics are used,Prescription of antibiotics,Links between the health of humans, animals and the environment
Female	36-45 years	Al Wusta	General Nurse	Hospital (any hospital type)	21-25 years	False	False	True	True	True	False	False	True	Agree	I do not understand the question	Agree	Agree	Agree	Disagree	Disagree	Agree	Disagree	Agree	I do not remember	Never	Never	Not applicable	Google+,YouTube		Infection specialists		Unsure	My workplace,Published guidelines,Training - conference/group,My medical professional body		Yes	My workplace,Training - conference/group		Yes	Toolkits and resources for healthcare workers,National or regional guidelines on management of infections,Awareness raising from professional organizations,National or regional posters or leaflets on antibiotic awareness,World Antibiotic Awareness Week	Yes	How to use antibiotics
Female	24-35 years	Al Wusta	Bs. Nurse	Primary health center	11-15 years	False	True	True	False	True	True	False	Unsure	Agree	Agree	Agree	Agree	Agree	Agree	Agree	Agree	Not Applicable	Agree	More than once a day	More than once a day	More than once a day	I was able to give out advice or resources as needed	Google+		Clinical practice guidelines,Documentation from the pharmaceutical industry,Continuing education training courses,Professional resources/publications		Yes	Colleague or peer,My workplace,Training - conference/group,My medical professional body		Yes	My workplace,Training - conference/group		Yes	Awareness raising from professional organizations,National or regional posters or leaflets on antibiotic awareness	Yes	Resistance to antibiotics
Male	46-55 years	Al Wusta	General Nurse	Hospital (any hospital type)	11-15 years	False	False	True	True	True	False	True	Unsure	Agree	Agree	Agree	Agree	Agree	Agree	Agree	Agree	Agree	Agree	More than once a day	Never	Rarely	Difficulty getting patient to understand diagnosis	Facebook,Google+,YouTube		Clinical practice guidelines,Documentation from the pharmaceutical industry,Previous clinical experience,Continuing education training courses		Yes	My workplace,Published guidelines		Yes	My workplace,Published guidelines		Yes	Awareness raising from professional organizations,Conference/Events focused on tackling antibiotic resistance	Yes	Resistance to antibiotics,How to use antibiotics
Female	36-45 years	Al Wusta	General Nurse	Primary health center	16-20 years	False	False	True	True	False	False	Unsure	True	Agree	Agree	Agree	Agree	Agree	Agree	Agree	Agree	Agree	Agree	Rarely	More than once a week	More than once a week	Difficulty getting patient to understand diagnosis	Others		Clinical practice guidelines,Documentation from the pharmaceutical industry,Medical representatives from industry,Previous clinical experience,Continuing education training courses,Infection specialists,Scientific journals,Professional resources/publications		Yes	My workplace,Government policy		Yes	My workplace,My medical professional body		Yes	TV or Radio advertising for the public,Toolkits and resources for healthcare workers,National or regional guidelines on management of infections,Awareness raising from professional organizations,Conference/Events focused on tackling antibiotic resistance,National or regional posters or leaflets on antibiotic awareness	Unsure	Resistance to antibiotics,How to use antibiotics,Medical conditions for which antibiotics are used,Prescription of antibiotics,Links between the health of humans, animals and the environment
Female	36-45 years	Musandam	Bs. Nurse with Specialist	Hospital (any hospital type)	3-5 years	True	True	True	True	True	True	False	Unsure	Strongly disagree	Agree	Agree	Agree	Agree	Agree	I do not understand the question	I do not understand the question	Agree	Agree	Never	I do not remember	I do not remember	Not applicable	YouTube,Instagram		Clinical practice guidelines,Continuing education training courses,Scientific journals,Social media		Yes	My workplace,Social Media,Published guidelines,Scientific organization		Yes	My workplace,Training - conference/group		Yes	National or regional guidelines on management of infections,National or regional posters or leaflets on antibiotic awareness	Yes	How to use antibiotics
Female	56-65 years	Al Wusta	General Nurse	Primary health center	16-20 years	False	False	True	True	True	False	Unsure	Unsure	Agree	Agree	Agree	Agree	Agree	I do not understand the question	Disagree	Agree	I do not understand the question	I do not understand the question	Never	Never	More than once a day	No resources available	Google+,YouTube		Clinical practice guidelines,Previous clinical experience,Continuing education training courses,Professional resources/publications,Social media		Yes	Colleague or peer,My workplace,Media (TV/Radio) adverts,Newspaper,Published guidelines,Training - conference/group,Government policy,Others		Yes	My workplace,Published guidelines		Unsure	TV or Radio advertising for the public,Toolkits and resources for healthcare workers,National or regional guidelines on management of infections,Awareness raising from professional organizations,Conference/Events focused on tackling antibiotic resistance,National or regional posters or leaflets on antibiotic awareness,Newspaper (national) articles on antibiotic resistance,World Antibiotic Awarene…	Unsure	Resistance to antibiotics,How to use antibiotics,Medical conditions for which antibiotics are used,Prescription of antibiotics
Female	24-35 years	Musandam	General Nurse	Hospital (any hospital type)	3-5 years	True	True	False	True	False	False	Unsure	Unsure	Agree	Disagree	Undecided	Strongly agree	Not Applicable	Agree	Disagree	Not Applicable	Disagree	Disagree	Once a day	More than once a week	Once a day	Insufficient time	Twitter,Facebook		Continuing education training courses		Unsure	My workplace,Government policy		Yes	My workplace,Government policy		Yes	World Antibiotic Awareness Week	Yes	Medical conditions for which antibiotics are used
Female	36-45 years	Musandam	Bs. Nurse	Hospital (any hospital type)	11-15 years	False	False	True	True	True	True	True	True	Agree	Undecided	Agree	Strongly agree	Strongly agree	Agree	Agree	Agree	Agree	Strongly agree	Not Applicable	Once a week	Once a week	Not applicable	Google+		Clinical practice guidelines,Documentation from the pharmaceutical industry,Continuing education training courses,Infection specialists,Scientific journals,Professional resources/publications,Social media		Yes	My workplace,Training - conference/group,Government policy,Audit and feedback		Yes	My workplace,Audit and feedback		Yes	Toolkits and resources for healthcare workers,National or regional guidelines on management of infections,Awareness raising from professional organizations,Conference/Events focused on tackling antibiotic resistance,National or regional posters or leaflets on antibiotic awareness,Newspaper (national) articles on antibiotic resistance,World Antibiotic Awareness Week	Yes	Resistance to antibiotics,How to use antibiotics,Prescription of antibiotics,Links between the health of humans, animals and the environment
Male	24-35 years	Musandam	General Nurse	Hospital (any hospital type)	11-15 years	True	True	True	True	True	True	True	Unsure	Agree	Agree	Agree	Agree	Agree	Agree	Agree	Agree	Agree	Agree	More than once a day	Rarely	More than once a day	Language barriers	I do not use social media		Clinical practice guidelines		No	My workplace,Training - one to one		No	Media (TV/radio) adverts,Social media		No	Toolkits and resources for healthcare workers,National or regional guidelines on management of infections	Yes	Resistance to antibiotics,Others
Female	36-45 years	Musandam	General Nurse	Hospital (any hospital type)	16-20 years	True	True	True	True	True	True	True	Unsure	Agree	Agree	Agree	Agree	Agree	Agree	Agree	Agree	Agree	I do not understand the question	More than once a day	Rarely	Never	Language barriers	I do not use social media		Clinical practice guidelines		Unsure	My workplace		Unsure	My workplace		Unsure	Awareness raising from professional organizations	Unsure	Resistance to antibiotics
Female	24-35 years	Musandam	General Nurse	Hospital (any hospital type)	6-10 years	False	False	True	True	True	True	True	Unsure	Strongly agree	Strongly agree	Strongly agree	Strongly agree	Strongly agree	Strongly agree	Strongly agree	Strongly agree	Strongly agree	Strongly agree	More than once a day	Once a week	More than once a day	I was able to give out advice or resources as needed	I do not use social media		Professional resources/publications		No	Government policy		Yes	Government policy		Yes	National or regional guidelines on management of infections	Unsure	Links between the health of humans, animals and the environment
Female	36-45 years	Musandam	General Nurse	Hospital (any hospital type)	0-2 years	True	True	True	True	True	True	True	Unsure	Strongly agree	Agree	Strongly agree	Strongly agree	Agree	Agree	Agree	Agree	Agree	Agree	More than once a day	Rarely	Never	Language barriers	I do not use social media		Clinical practice guidelines		Unsure	My workplace		Unsure	My workplace		Unsure	Awareness raising from professional organizations	Yes	Medical conditions for which antibiotics are used
Female	24-35 years	Musandam	Bs. Nurse	Hospital (any hospital type)	3-5 years	False	False	True	True	True	True	False	False	Strongly disagree	Agree	Strongly agree	Agree	Strongly agree	Agree	Agree	Strongly agree	Disagree	Strongly agree	More than once a day	Never	Never	Patient does not require information	Google+		Clinical practice guidelines		Yes	My workplace		Yes	My workplace,Social media		Yes	TV or Radio advertising for the public,Toolkits and resources for healthcare workers,National or regional guidelines on management of infections,World Antibiotic Awareness Week	Yes	Resistance to antibiotics,Links between the health of humans, animals and the environment
Male	36-45 years	Al Wusta	General Nurse	Primary health center	11-15 years	False	Unsure	True	True	True	False	False	Unsure	Strongly disagree	Disagree	Agree	Agree	Undecided	Agree	Agree	Agree	Disagree	Agree	Rarely	More than once a week	More than once a day	I was able to give out advice or resources as needed	Google+		Continuing education training courses,Infection specialists		Yes	My workplace,Social Media		Yes	My workplace,Social media		Yes	National or regional guidelines on management of infections,Conference/Events focused on tackling antibiotic resistance	Yes	Resistance to antibiotics,How to use antibiotics
Female	24-35 years	Al Wusta	General Nurse	Primary health center	6-10 years	False	False	True	True	True	True	False	Unsure	Agree	Agree	Strongly agree	Agree	Agree	Disagree	Disagree	Disagree	Undecided	I do not understand the question	Rarely	Never	Once a week	No resources available	Others		Clinical practice guidelines,Infection specialists,Professional resources/publications		Unsure	My workplace		Unsure	Colleague or peer,My workplace		Yes	I am not aware of any initiatives	Unsure	Resistance to antibiotics,Prescription of antibiotics
Female	36-45 years	Al Wusta	Bs. Nurse	Hospital (any hospital type)	11-15 years	False	False	True	True	True	False	False	Unsure	Strongly agree	Strongly agree	Strongly agree	Agree	Agree	Agree	Agree	Agree	Disagree	Undecided	More than once a day	Rarely	Rarely	Not applicable	Facebook,YouTube		Clinical practice guidelines		No	My workplace,Social Media		Unsure	Social media,Government policy		No	I am not aware of any initiatives	Unsure	Resistance to antibiotics,How to use antibiotics,Medical conditions for which antibiotics are used,Prescription of antibiotics,Links between the health of humans, animals and the environment
Female	36-45 years	Ad Dakhiliyah	General Nurse	Hospital (any hospital type)	11-15 years	False	False	True	True	True	False	True	Unsure	Undecided	Agree	Agree	Agree	Agree	Agree	Agree	Agree	Agree	Undecided	More than once a week	Never	Rarely	Language barriers	Facebook,YouTube,Instagram		Clinical practice guidelines,Medical representatives from industry,Continuing education training courses,Professional resources/publications		No	My workplace,Published guidelines		Yes	My workplace,Social media		Yes	National or regional guidelines on management of infections,Newspaper (national) articles on antibiotic resistance	Unsure	Resistance to antibiotics,How to use antibiotics,Medical conditions for which antibiotics are used,Prescription of antibiotics,Links between the health of humans, animals and the environment
Female	24-35 years	Ad Dhahirah	General Nurse	Hospital (any hospital type)	3-5 years	False	False	True	True	True	True	True	False	Agree	Agree	Agree	Agree	Strongly agree	Agree	Agree	Agree	Agree	Strongly agree	Never	Never	Never	Language barriers	YouTube		Clinical practice guidelines,Continuing education training courses,Professional resources/publications		Yes	Colleague or peer,My workplace		Yes	My workplace		Yes	National or regional guidelines on management of infections	Yes	Resistance to antibiotics,How to use antibiotics,Medical conditions for which antibiotics are used
Female	36-45 years	Ash Sharqiyah South	General Nurse	Primary health center	11-15 years	False	True	True	True	True	False	False	False	Strongly agree	Undecided	Strongly agree	Agree	Agree	Undecided	Strongly agree	Strongly agree	Undecided	I do not understand the question	Never	Never	Once a week	I was able to give out advice or resources as needed	Others		None of the above		Yes	Colleague or peer		Yes	Colleague or peer,My workplace		Yes	Toolkits and resources for healthcare workers,National or regional guidelines on management of infections,Awareness raising from professional organizations,National or regional posters or leaflets on antibiotic awareness,World Antibiotic Awareness Week	Yes	Others
Female	36-45 years	Ash Sharqiyah South	General Nurse	Primary health center	16-20 years	False	False	True	True	False	False	True	False	Agree	Agree	Agree	Agree	Strongly disagree	Disagree	Agree	Agree	Agree	Agree	Never	Never	Once a week	Insufficient time	Instagram		Social media		Yes	My workplace		Yes	Social media		Yes	Awareness raising from professional organizations	Yes	Resistance to antibiotics,Medical conditions for which antibiotics are used
Female	24-35 years	Ash Sharqiyah South	General Nurse	Primary health center	3-5 years	False	Unsure	True	True	True	True	True	Unsure	Strongly agree	Strongly agree	Strongly agree	Agree	Agree	Disagree	Disagree	Undecided	Agree	I do not understand the question	More than once a week	Rarely	Once a week	Patient uninterested in information	Twitter		Previous clinical experience,Infection specialists		Yes	My workplace		Yes	Colleague or peer		Yes	National or regional guidelines on management of infections	No	Resistance to antibiotics
Female	24-35 years	Ad Dakhiliyah	General Nurse	Hospital (any hospital type)	11-15 years	True	True	True	True	Unsure	False	Unsure	Unsure	Agree	Undecided	Agree	Agree	Agree	Agree	Agree	Agree	Undecided	Agree	Never	Never	Never	Patient does not require information	Facebook		Clinical practice guidelines,Documentation from the pharmaceutical industry,Medical representatives from industry,Infection specialists		No	My workplace,Social Media		Yes	My workplace,Social media		Yes	National or regional guidelines on management of infections,Conference/Events focused on tackling antibiotic resistance	Yes	How to use antibiotics,Medical conditions for which antibiotics are used,Prescription of antibiotics
Female	36-45 years	Al Wusta	General Nurse	Hospital (any hospital type)	11-15 years	False	False	True	True	True	False	True	False	Strongly agree	Strongly disagree	Strongly agree	Strongly agree	Strongly agree	Strongly agree	Agree	Agree	Agree	Agree	More than once a day	More than once a day	More than once a day	Patient uninterested in information	Facebook		Clinical practice guidelines,Previous clinical experience		No	My workplace		Yes	My workplace		Yes	TV or Radio advertising for the public	Yes	Prescription of antibiotics
Female	36-45 years	Al Wusta	General Nurse	Hospital (any hospital type)	11-15 years	False	False	True	True	True	True	Unsure	Unsure	Strongly agree	Strongly agree	Strongly agree	Strongly agree	Strongly agree	Strongly agree	Strongly agree	Strongly agree	Strongly agree	Undecided	Once a day	Once a week	More than once a day	I was able to give out advice or resources as needed	Facebook,Google+,YouTube		Clinical practice guidelines,Documentation from the pharmaceutical industry,Medical representatives from industry,Previous clinical experience,Continuing education training courses,Infection specialists,Professional resources/publications		Yes	My workplace,Social Media,Published guidelines,Training - conference/group		Yes	My workplace,Social media		Yes	Toolkits and resources for healthcare workers,Awareness raising from professional organizations,National or regional posters or leaflets on antibiotic awareness,World Antibiotic Awareness Week	Yes	Links between the health of humans, animals and the environment
Female	36-45 years	Ad Dhahirah	Bs. Nurse with Specialist	Hospital (any hospital type)	0-2 years	False	True	True	True	True	Unsure	True	Unsure	Agree	Agree	Disagree	Agree	Agree	Disagree	Disagree	Disagree	Agree	Disagree	Never	Never	Never	Not applicable	Twitter,Google+		Infection specialists		Yes	My workplace		Yes	My workplace,Published guidelines		Yes	National or regional guidelines on management of infections,World Antibiotic Awareness Week	Yes	How to use antibiotics,Medical conditions for which antibiotics are used,Links between the health of humans, animals and the environment
Female	24-35 years	Ad Dakhiliyah	Bs. Nurse with Specialist	Hospital (any hospital type)	11-15 years	True	False	True	True	True	Unsure	Unsure	Unsure	Agree	Undecided	Undecided	Agree	Undecided	Agree	Undecided	Disagree	Undecided	Undecided	Once a week	Never	Never	I was not sure what advice to provide	Twitter,LinkedIn,YouTube		Clinical practice guidelines		No	Published guidelines		Yes	Published guidelines,Training - one to one		Yes	National or regional guidelines on management of infections	Unsure	Prescription of antibiotics
Female	36-45 years	Ad Dakhiliyah	General Nurse	Hospital (any hospital type)	16-20 years	True	False	True	True	True	True	True	Unsure	Agree	Agree	Agree	Agree	Undecided	Disagree	Undecided	Agree	Agree	Agree	Never	Never	Never	Difficulty getting patient to understand diagnosis	I do not use social media		Previous clinical experience		Yes	Social Media,Others		Yes	My workplace		Yes	Conference/Events focused on tackling antibiotic resistance,National or regional posters or leaflets on antibiotic awareness,World Antibiotic Awareness Week	Yes	Medical conditions for which antibiotics are used
Female	36-45 years	Ad Dakhiliyah	Bs. Nurse	Hospital (any hospital type)	21-25 years	False	False	True	True	True	False	True	False	Agree	Agree	Agree	Agree	Agree	Agree	Disagree	Agree	Agree	Agree	More than once a day	Rarely	More than once a day	Patient uninterested in information	Google+		Clinical practice guidelines		No	Social Media		Yes	Social media		Yes	Awareness raising from professional organizations	Yes	Medical conditions for which antibiotics are used
Female	24-35 years	Ad Dakhiliyah	Bs. Nurse	Hospital (any hospital type)	0-2 years	True	False	Unsure	True	True	False	False	Unsure	Agree	Agree	Agree	Agree	Agree	Agree	Agree	Undecided	Disagree	Undecided	More than once a day	More than once a day	Rarely	Insufficient time	Instagram		Social media,None of the above		No	Government policy		No	Newspaper		Unsure	World Antibiotic Awareness Week	Unsure	Prescription of antibiotics
Female	24-35 years	Ad Dakhiliyah	General Nurse	Hospital (any hospital type)	6-10 years	False	False	True	True	True	True	Unsure	Unsure	Undecided	Agree	Agree	Undecided	Undecided	Agree	Disagree	Disagree	Agree	Undecided	Never	Never	Never	I was not sure what advice to provide	Instagram		Clinical practice guidelines,Infection specialists		Yes	My workplace		Yes	My workplace		Yes	Toolkits and resources for healthcare workers,Awareness raising from professional organizations	Unsure	Medical conditions for which antibiotics are used
Female	36-45 years	Muscat	General Nurse	Hospital (any hospital type)	11-15 years	Unsure	True	True	True	False	False	False	False	Agree	Agree	Agree	Agree	Agree	Agree	Agree	Agree	I do not understand the question	Disagree	Once a week	Never	Never	Not applicable	Google+		Clinical practice guidelines		Yes	My workplace		Yes	My workplace,Audit and feedback		Yes	I am not aware of any initiatives	Unsure	Medical conditions for which antibiotics are used
Female	24-35 years	Ad Dakhiliyah	General Nurse	Hospital (any hospital type)	11-15 years	True	True	True	True	True	False	False	False	Undecided	Disagree	Agree	Agree	Agree	Agree	Undecided	Agree	Disagree	Strongly agree	Rarely	Never	Once a week	Not applicable	YouTube		Clinical practice guidelines		Yes	My workplace		Yes	My workplace,Social media		Yes	Awareness raising from professional organizations	Yes	How to use antibiotics
Female	36-45 years	Ad Dakhiliyah	Bs. Nurse	Hospital (any hospital type)	16-20 years	False	False	True	True	True	False	False	False	Agree	Disagree	Undecided	Agree	Agree	Not Applicable	Disagree	Agree	Undecided	Strongly disagree	More than once a day	More than once a day	More than once a day	I was able to give out advice or resources as needed	Others		Others		No	Social Media		Yes	Others		Yes	Awareness raising from professional organizations	Yes	Resistance to antibiotics
Female	24-35 years	Ad Dakhiliyah	General Nurse	Hospital (any hospital type)	3-5 years	False	True	True	True	True	False	True	Unsure	Undecided	Undecided	I do not understand the question	Undecided	Undecided	Undecided	I do not understand the question	Undecided	Agree	Undecided	More than once a day	Never	I do not remember	I was not sure what advice to provide	Others	وتساب	Social media,None of the above,I do not know		Unsure	My workplace,Social Media		Unsure	My workplace,Social media		Unsure	TV or Radio advertising for the public,National or regional posters or leaflets on antibiotic awareness	Unsure	Resistance to antibiotics,How to use antibiotics
Female	24-35 years	Ad Dakhiliyah	Bs. Nurse	Hospital (any hospital type)	0-2 years	False	Unsure	True	Unsure	True	Unsure	Unsure	Unsure	Agree	Undecided	Agree	Agree	Agree	Undecided	Undecided	Undecided	Agree	Undecided	Never	Rarely	More than once a week	Insufficient time	Twitter,Google+		Clinical practice guidelines,Documentation from the pharmaceutical industry		Yes	My workplace,Social Media,Government policy		Yes	My workplace,Published guidelines		Yes	Toolkits and resources for healthcare workers	Unsure	Medical conditions for which antibiotics are used,Links between the health of humans, animals and the environment
Female	24-35 years	Ad Dakhiliyah	General Nurse	Hospital (any hospital type)	6-10 years	True	False	True	True	True	True	True	Unsure	Agree	Disagree	Agree	Agree	Agree	Agree	Agree	Agree	Agree	Agree	Rarely	Never	Rarely	Patient uninterested in information	Google+,YouTube		Clinical practice guidelines,Professional resources/publications		No	My workplace		Yes	My workplace		Yes	I am not aware of any initiatives	Unsure	Resistance to antibiotics
Female	36-45 years	Ad Dakhiliyah	Bs. Nurse	Hospital (any hospital type)	3-5 years	False	False	True	True	True	False	False	False	Strongly agree	Strongly agree	Agree	Agree	Agree	Agree	Undecided	Agree	Strongly disagree	Agree	Once a day	Rarely	Once a week	No resources available	Google+		Clinical practice guidelines		Yes	Audit and feedback		Yes	Social media,Audit and feedback		No	I am not aware of any initiatives	No	Prescription of antibiotics
Female	24-35 years	Ad Dakhiliyah	General Nurse	Hospital (any hospital type)	11-15 years	True	True	True	True	Unsure	False	Unsure	Unsure	Agree	Agree	Agree	Agree	Agree	Agree	Undecided	Agree	Agree	Agree	More than once a day	Once a day	Not Applicable	I was able to give out advice or resources as needed	Google+		Clinical practice guidelines,Documentation from the pharmaceutical industry,Previous clinical experience,Infection specialists		Yes	My workplace,Others		Unsure	My workplace		No	Toolkits and resources for healthcare workers,Awareness raising from professional organizations	Unsure	Medical conditions for which antibiotics are used,Prescription of antibiotics
Female	36-45 years	Ad Dakhiliyah	General Nurse	Hospital (any hospital type)	11-15 years	True	True	True	True	False	False	True	Unsure	Strongly disagree	Strongly disagree	Strongly disagree	Agree	Agree	Strongly disagree	Agree	Disagree	Undecided	Agree	More than once a day	Rarely	Rarely	Patient does not require information	Google+,YouTube		Clinical practice guidelines,Documentation from the pharmaceutical industry,Previous clinical experience,Continuing education training courses		Yes	My workplace,Others	From hospital policy	Yes	My workplace,Published guidelines		Yes	National or regional guidelines on management of infections,Awareness raising from professional organizations	Unsure	Resistance to antibiotics,How to use antibiotics,Medical conditions for which antibiotics are used,Prescription of antibiotics
Female	24-35 years	Ad Dakhiliyah	General Nurse	Hospital (any hospital type)	6-10 years	True	True	True	True	Unsure	False	True	Unsure	Agree	Agree	Agree	Disagree	Disagree	Disagree	Disagree	Strongly disagree	I do not understand the question	Strongly disagree	More than once a day	Never	Never	Difficulty getting patient to understand diagnosis	Google+		Infection specialists		No	My workplace		Yes	My workplace		Yes	I am not aware of any initiatives	No	Resistance to antibiotics,Medical conditions for which antibiotics are used,Links between the health of humans, animals and the environment
Female	36-45 years	Ad Dakhiliyah	Bs. Nurse with Specialist	Hospital (any hospital type)	16-20 years	False	False	True	True	True	True	True	True	Agree	Strongly agree	Agree	Strongly agree	Agree	Strongly agree	Agree	Agree	Agree	Agree	More than once a week	Rarely	More than once a day	I was able to give out advice or resources as needed	I do not use social media		Clinical practice guidelines,Continuing education training courses,Professional resources/publications		Yes	My workplace,Published guidelines,Training - conference/group,Government policy		Yes	My workplace,Training - conference/group		Yes	National or regional guidelines on management of infections,Awareness raising from professional organizations	Yes	Medical conditions for which antibiotics are used,Links between the health of humans, animals and the environment
Female	24-35 years	Ad Dakhiliyah	General Nurse	Hospital (any hospital type)	6-10 years	True	True	True	True	Unsure	True	False	Unsure	Agree	Agree	Agree	Agree	Agree	Agree	Agree	Agree	Not Applicable	Agree	More than once a day	Never	Rarely	I was able to give out advice or resources as needed	Google+,YouTube		Clinical practice guidelines,Previous clinical experience,Continuing education training courses,Professional resources/publications,Social media		Yes	My workplace		Yes	My workplace,Training - conference/group		Yes	Awareness raising from professional organizations,Conference/Events focused on tackling antibiotic resistance	Yes	Medical conditions for which antibiotics are used
Female	36-45 years	Ad Dakhiliyah	General Nurse	Hospital (any hospital type)	11-15 years	True	True	True	True	Unsure	True	False	Unsure	Agree	Agree	Agree	Agree	Agree	Agree	Agree	Agree	Not Applicable	Agree	More than once a day	Never	Rarely	I was able to give out advice or resources as needed	Google+,YouTube		Clinical practice guidelines,Previous clinical experience,Continuing education training courses		Yes	My workplace		Yes	My workplace,Training - conference/group		Yes	Awareness raising from professional organizations,Conference/Events focused on tackling antibiotic resistance	Yes	Medical conditions for which antibiotics are used
Female	36-45 years	Ad Dakhiliyah	General Nurse	Hospital (any hospital type)	11-15 years	True	False	True	True	False	False	Unsure	Unsure	Agree	Strongly agree	Agree	Agree	Not Applicable	Agree	I do not understand the question	Agree	I do not understand the question	I do not understand the question	Rarely	Never	Never	Not applicable	Google+,YouTube		Clinical practice guidelines		Yes	My workplace,Training - conference/group,Government policy,My medical professional body		Yes	Training - conference/group,Government policy		Yes	TV or Radio advertising for the public,National or regional guidelines on management of infections,National or regional posters or leaflets on antibiotic awareness,World Antibiotic Awareness Week	Yes	Resistance to antibiotics,How to use antibiotics
Female	24-35 years	Ad Dakhiliyah	Bs. Nurse with Specialist	Hospital (any hospital type)	6-10 years	False	False	True	True	True	True	True	True	Strongly agree	Strongly agree	Strongly agree	Strongly agree	Strongly agree	Strongly agree	Strongly agree	Agree	Agree	Strongly agree	Once a day	Once a day	More than once a day	Difficulty getting patient to understand diagnosis	Facebook,Google+,YouTube,Instagram		Clinical practice guidelines,Documentation from the pharmaceutical industry,Medical representatives from industry,Previous clinical experience,Continuing education training courses,Infection specialists,Social media		Yes	My workplace,Social Media,Newspaper,Training - conference/group,Government policy,Audit and feedback		Yes	Social media,Training - conference/group		Yes	TV or Radio advertising for the public,Toolkits and resources for healthcare workers,National or regional guidelines on management of infections,Awareness raising from professional organizations,Newspaper (national) articles on antibiotic resistance	Yes	Resistance to antibiotics,Medical conditions for which antibiotics are used,Links between the health of humans, animals and the environment
Female	36-45 years	Muscat	General Nurse	Hospital (any hospital type)	16-20 years	True	False	True	True	True	True	False	Unsure	Agree	Agree	Agree	Agree	Agree	Strongly agree	Agree	Agree	Agree	Strongly disagree	Once a day	Rarely	Rarely	Patient does not require information	Google+		Clinical practice guidelines		No	My workplace		Yes	My workplace,Published guidelines		Yes	National or regional guidelines on management of infections	Yes	Medical conditions for which antibiotics are used
Female	36-45 years	Ad Dakhiliyah	Bs. Nurse with Specialist	Hospital (any hospital type)	16-20 years	False	False	True	True	True	False	False	False	Strongly agree	Strongly agree	Strongly agree	Strongly agree	Strongly agree	Undecided	Agree	Strongly agree	Strongly agree	Undecided	Rarely	Never	More than once a week	Patient uninterested in information	YouTube		Previous clinical experience,Continuing education training courses,Infection specialists,Professional resources/publications,Social media		Yes	My workplace,My medical professional body		Yes	My workplace,Social media		Yes	TV or Radio advertising for the public	Yes	Medical conditions for which antibiotics are used,Prescription of antibiotics,Links between the health of humans, animals and the environment
Female	36-45 years	Ad Dakhiliyah	General Nurse	Hospital (any hospital type)	11-15 years	False	False	True	True	True	True	True	Unsure	Agree	Agree	Agree	Not Applicable	Agree	Agree	Agree	Agree	Undecided	Agree	More than once a day	More than once a day	Once a week	I was able to give out advice or resources as needed	Google+		Clinical practice guidelines		Yes	My workplace,Published guidelines,Government policy		Yes	Government policy,Scientific organization		Yes	TV or Radio advertising for the public,Toolkits and resources for healthcare workers,National or regional guidelines on management of infections,Conference/Events focused on tackling antibiotic resistance,National or regional posters or leaflets on antibiotic awareness	Yes	Resistance to antibiotics,How to use antibiotics,Medical conditions for which antibiotics are used,Prescription of antibiotics,Links between the health of humans, animals and the environment
Female	36-45 years	Al Wusta	General Nurse	Primary health center	11-15 years	False	False	True	True	Unsure	True	True	Unsure	Agree	Disagree	Strongly agree	Strongly agree	Strongly agree	Agree	Agree	Agree	Not Applicable	Undecided	Never	Rarely	More than once a day	Patient uninterested in information	I do not use social media		Clinical practice guidelines,Previous clinical experience,Infection specialists		Yes	Training - conference/group		Yes	My workplace,Training - conference/group		Yes	Awareness raising from professional organizations	Unsure	How to use antibiotics,Medical conditions for which antibiotics are used,Links between the health of humans, animals and the environment
Female	24-35 years	Ad Dakhiliyah	Bs. Nurse	Hospital (any hospital type)	6-10 years	True	True	True	Unsure	False	True	Unsure	Unsure	Agree	Agree	Agree	Agree	Agree	Agree	Disagree	Agree	Agree	Agree	Never	Never	Never	Patient uninterested in information	Google+		Clinical practice guidelines,Previous clinical experience,Infection specialists,Professional resources/publications,Social media		No	Others		No	Training - conference/group,My medical professional body		Yes	TV or Radio advertising for the public,Toolkits and resources for healthcare workers,Conference/Events focused on tackling antibiotic resistance,National or regional posters or leaflets on antibiotic awareness	Yes	Resistance to antibiotics,How to use antibiotics,Medical conditions for which antibiotics are used,Links between the health of humans, animals and the environment
Female	24-35 years	Ad Dakhiliyah	Bs. Nurse	Hospital (any hospital type)	3-5 years	False	False	True	True	True	Unsure	True	Unsure	Strongly agree	Agree	Strongly agree	Agree	Agree	Agree	Agree	Agree	Undecided	Agree	More than once a day	Rarely	Once a week	I was able to give out advice or resources as needed	Google+		Infection specialists		Yes	My workplace,Social Media		Yes	My workplace		Yes	National or regional guidelines on management of infections	Yes	Prescription of antibiotics
Female	46-55 years	Ad Dakhiliyah	Bs. Nurse	Hospital (any hospital type)	6-10 years	False	False	True	True	True	True	True	False	Strongly disagree	Agree	Strongly agree	Strongly agree	Agree	Agree	Agree	Agree	Agree	Undecided	Never	Never	Rarely	Not applicable	Google+		Clinical practice guidelines,Social media		No	Media (TV/Radio) adverts,Social Media,Published guidelines,My medical professional body		Yes	Media (TV/radio) adverts,Published guidelines		Yes	I am not aware of any initiatives	Unsure	Resistance to antibiotics,Medical conditions for which antibiotics are used,Prescription of antibiotics,Links between the health of humans, animals and the environment
Female	36-45 years	Ad Dakhiliyah	Bs. Nurse	Hospital (any hospital type)	16-20 years	False	False	True	False	True	True	True	Unsure	Agree	Agree	Agree	Agree	Agree	Agree	Disagree	Disagree	Disagree	Agree	Once a week	Never	Never	Not applicable	Google+		Previous clinical experience		No	My medical professional body		Yes	My workplace,My medical professional body		Yes	National or regional guidelines on management of infections	Unsure	Medical conditions for which antibiotics are used
Female	36-45 years	Ad Dakhiliyah	General Nurse	Hospital (any hospital type)	0-2 years	True	True	True	True	True	True	True	True	Strongly agree	Agree	Agree	Agree	Agree	Agree	Agree	Agree	Agree	Agree	Never	Never	Never	I was able to give out advice or resources as needed	Facebook,Google+		Clinical practice guidelines		Yes	Published guidelines,My medical professional body		Yes	Published guidelines,My medical professional body		Yes	National or regional guidelines on management of infections,Awareness raising from professional organizations	Yes	Medical conditions for which antibiotics are used
Female	36-45 years	Ad Dakhiliyah	General Nurse	Hospital (any hospital type)	16-20 years	Unsure	True	True	Unsure	False	True	True	Unsure	Agree	Disagree	Agree	Strongly agree	Agree	Strongly agree	Agree	Agree	Undecided	Strongly disagree	Rarely	Rarely	Once a week	Patient does not require information	Google+,YouTube		Clinical practice guidelines,Documentation from the pharmaceutical industry,Professional resources/publications		Yes	Colleague or peer,My workplace,Social Media		Yes	My workplace,Social media		Yes	I am not aware of any initiatives	Yes	Resistance to antibiotics
Female	24-35 years	Ad Dakhiliyah	Bs. Nurse	Hospital (any hospital type)	3-5 years	True	True	True	True	True	True	True	Unsure	Undecided	Undecided	Undecided	Undecided	Undecided	Undecided	Strongly disagree	Strongly disagree	Strongly disagree	Undecided	More than once a week	Rarely	Rarely	I was able to give out advice or resources as needed	Twitter,Instagram		Previous clinical experience		No	My workplace		Unsure	My workplace		No	Toolkits and resources for healthcare workers	Unsure	Medical conditions for which antibiotics are used
Female	36-45 years	Ad Dakhiliyah	Bs. Nurse	Hospital (any hospital type)	6-10 years	False	True	True	True	True	Unsure	Unsure	Unsure	Strongly agree	Undecided	Undecided	Agree	Strongly agree	Strongly agree	Agree	Undecided	Undecided	Undecided	More than once a week	Rarely	Rarely	Language barriers	Google+		Clinical practice guidelines		No	Others		Unsure	Published guidelines,Government policy		Unsure	National or regional guidelines on management of infections,Awareness raising from professional organizations,World Antibiotic Awareness Week	Yes	Resistance to antibiotics,Links between the health of humans, animals and the environment
Female	24-35 years	Ad Dakhiliyah	Bs. Nurse	Hospital (any hospital type)	6-10 years	False	True	True	Unsure	True	False	Unsure	Unsure	Agree	Agree	Agree	Agree	Agree	Agree	Agree	Agree	Disagree	Undecided	More than once a day	Never	Once a week	Language barriers	Facebook,Google+,YouTube		Clinical practice guidelines,Previous clinical experience,Continuing education training courses,Infection specialists,Professional resources/publications,Social media		Yes	My workplace,Training - conference/group		Yes	My workplace,Training - conference/group		Yes	Awareness raising from professional organizations,National or regional posters or leaflets on antibiotic awareness,Newspaper (national) articles on antibiotic resistance	Yes	Resistance to antibiotics,Medical conditions for which antibiotics are used,Prescription of antibiotics
Female	36-45 years	Musandam	General Nurse	Hospital (any hospital type)	16-20 years	False	False	True	True	True	True	True	False	Agree	I do not understand the question	Agree	Agree	Strongly agree	Undecided	Disagree	Disagree	Disagree	Agree	Never	Never	Never	No resources available	I do not use social media		Clinical practice guidelines		No	Published guidelines,Others		Yes	My workplace,Others		Unsure	TV or Radio advertising for the public,Toolkits and resources for healthcare workers,Awareness raising from professional organizations,National or regional posters or leaflets on antibiotic awareness	Yes	Resistance to antibiotics,How to use antibiotics,Medical conditions for which antibiotics are used
Female	24-35 years	Muscat	Bs. Nurse	Hospital (any hospital type)	6-10 years	True	True	True	True	False	Unsure	Unsure	Unsure	Undecided	I do not understand the question	Agree	Agree	Undecided	Agree	Agree	Agree	Undecided	Agree	More than once a day	More than once a day	Rarely	I was able to give out advice or resources as needed	Google+		Continuing education training courses		Yes	My workplace		Yes	My workplace,Newspaper		Yes	National or regional guidelines on management of infections	Yes	How to use antibiotics
Female	36-45 years	Ad Dakhiliyah	General Nurse	Hospital (any hospital type)	11-15 years	True	False	True	True	Unsure	Unsure	False	False	Strongly agree	Agree	Strongly agree	Agree	Agree	Strongly agree	Agree	Agree	Agree	Agree	Once a day	I do not remember	I do not remember	I was able to give out advice or resources as needed	Google+,YouTube		Clinical practice guidelines,Previous clinical experience,Continuing education training courses,Infection specialists,Professional resources/publications,Social media		Yes	My workplace,Media (TV/Radio) adverts,Government policy		Yes	My workplace,Government policy		Yes	TV or Radio advertising for the public,National or regional guidelines on management of infections,Awareness raising from professional organizations,National or regional posters or leaflets on antibiotic awareness	Yes	Resistance to antibiotics,Links between the health of humans, animals and the environment
Female	56-65 years	Ad Dakhiliyah	General Nurse	Hospital (any hospital type)	6-10 years	True	True	True	Unsure	True	Unsure	True	Unsure	Agree	Agree	Strongly agree	Strongly agree	Agree	Agree	Agree	Agree	Agree	Not Applicable	More than once a day	More than once a day	More than once a day	Patient uninterested in information	I do not use social media		Previous clinical experience		Unsure	My workplace		Yes	Published guidelines		Yes	National or regional guidelines on management of infections	Yes	Medical conditions for which antibiotics are used
Female	36-45 years	Ad Dakhiliyah	Bs. Nurse	Hospital (any hospital type)	11-15 years	True	True	True	True	True	True	True	True	Strongly agree	Agree	Agree	Agree	Strongly agree	Strongly agree	Strongly agree	Strongly agree	Strongly agree	Strongly agree	Once a day	Rarely	Once a week	I was able to give out advice or resources as needed	Facebook,LinkedIn,Google+,YouTube		Clinical practice guidelines,Professional resources/publications		Yes	My workplace,Training - conference/group		Yes	Colleague or peer,My workplace		Yes	TV or Radio advertising for the public,National or regional posters or leaflets on antibiotic awareness	Yes	Medical conditions for which antibiotics are used,Prescription of antibiotics
Female	36-45 years	Ad Dakhiliyah	General Nurse	Hospital (any hospital type)	16-20 years	False	False	True	True	True	False	False	False	Agree	Agree	Strongly agree	Strongly agree	Undecided	Agree	Agree	Agree	Strongly agree	Disagree	Never	Never	Never	I was able to give out advice or resources as needed	Google+		Infection specialists		Yes	My workplace		Yes	My workplace,Published guidelines		Yes	TV or Radio advertising for the public,Toolkits and resources for healthcare workers,National or regional guidelines on management of infections,Awareness raising from professional organizations	Yes	Resistance to antibiotics,How to use antibiotics,Medical conditions for which antibiotics are used,Prescription of antibiotics
Female	24-35 years	Ad Dakhiliyah	Bs. Nurse	Hospital (any hospital type)	6-10 years	False	True	True	True	True	Unsure	True	Unsure	Agree	Agree	Agree	Agree	Agree	Agree	Agree	Agree	Agree	Agree	More than once a day	More than once a day	Once a week	Not applicable	Facebook,Google+,YouTube,Others		Clinical practice guidelines,Previous clinical experience,Continuing education training courses,Infection specialists,Social media		Yes	Colleague or peer,My workplace,Training - conference/group,Training - one to one ,Others		Yes	My workplace,Training - one to one		Yes	Awareness raising from professional organizations,World Antibiotic Awareness Week	Yes	How to use antibiotics
Female	36-45 years	Ad Dhahirah	Bs. Nurse with Specialist	Primary health center	21-25 years	False	False	True	True	True	True	True	False	Strongly agree	Strongly disagree	Strongly agree	Agree	Strongly disagree	Agree	Agree	Agree	Agree	Strongly disagree	Once a day	Never	Once a day	Patient uninterested in information	YouTube,Instagram		Clinical practice guidelines,Medical representatives from industry,Infection specialists,Professional resources/publications,Social media		No	Colleague or peer,My workplace,Social Media,Training - conference/group		Yes	Colleague or peer,My workplace		No	TV or Radio advertising for the public,Toolkits and resources for healthcare workers,Awareness raising from professional organizations,National or regional posters or leaflets on antibiotic awareness,World Antibiotic Awareness Week	Unsure	Resistance to antibiotics,Links between the health of humans, animals and the environment
Female	36-45 years	Ad Dhahirah	General Nurse	Primary health center	16-20 years	True	False	True	True	True	Unsure	True	Unsure	Agree	Undecided	Agree	Strongly agree	Strongly agree	Agree	Agree	Agree	Agree	I do not understand the question	Never	Never	Once a week	I was able to give out advice or resources as needed	Others		Clinical practice guidelines		Yes	My workplace		Unsure	Colleague or peer,My workplace		Yes	Toolkits and resources for healthcare workers,National or regional guidelines on management of infections,National or regional posters or leaflets on antibiotic awareness,World Antibiotic Awareness Week	Yes	How to use antibiotics,Medical conditions for which antibiotics are used
Female	24-35 years	Ad Dhahirah	General Nurse	Primary health center	11-15 years	False	False	True	True	Unsure	False	True	Unsure	Strongly agree	Strongly disagree	Strongly agree	Strongly agree	Disagree	Strongly agree	Strongly agree	Strongly agree	Strongly disagree	Not Applicable	Never	Never	Once a week	I was able to give out advice or resources as needed	Others		Clinical practice guidelines,Continuing education training courses,Infection specialists		Yes	My workplace,Social Media,Training - conference/group,Government policy		Yes	My workplace,Government policy		Yes	National or regional guidelines on management of infections,Conference/Events focused on tackling antibiotic resistance	Yes	Medical conditions for which antibiotics are used,Links between the health of humans, animals and the environment
Female	36-45 years	Ad Dakhiliyah	General Nurse	Primary health center	11-15 years	True	False	True	True	True	Unsure	Unsure	False	Agree	Agree	Agree	Agree	Undecided	Disagree	Undecided	Agree	Agree	Agree	Never	Never	Rarely	I was able to give out advice or resources as needed	Google+		Continuing education training courses,Infection specialists,Professional resources/publications,Social media		No	My workplace		Yes	My workplace,Audit and feedback		Yes	TV or Radio advertising for the public,Toolkits and resources for healthcare workers,Awareness raising from professional organizations,National or regional posters or leaflets on antibiotic awareness,World Antibiotic Awareness Week	Yes	Resistance to antibiotics,Medical conditions for which antibiotics are used
Female	24-35 years	Musandam	Bs. Nurse with Specialist	Hospital (any hospital type)	6-10 years	True	Unsure	True	True	True	False	True	Unsure	Agree	Disagree	Agree	Strongly disagree	Agree	Agree	Agree	Agree	Agree	Agree	Once a day	Never	Never	I was able to give out advice or resources as needed	Google+		Clinical practice guidelines,Previous clinical experience,Continuing education training courses		Unsure	Training - one to one ,My medical professional body		Yes	Training - one to one ,My medical professional body		Yes	Awareness raising from professional organizations,Conference/Events focused on tackling antibiotic resistance,World Antibiotic Awareness Week	Yes	Links between the health of humans, animals and the environment
Female	36-45 years	Al Wusta	General Nurse	Primary health center	16-20 years	False	False	True	True	True	True	True	Unsure	Agree	Agree	Strongly agree	Agree	Agree	Agree	Agree	Agree	I do not understand the question	I do not understand the question	Rarely	Rarely	Once a week	Difficulty getting patient to understand diagnosis	Google+,YouTube		Clinical practice guidelines,Documentation from the pharmaceutical industry,Previous clinical experience,Continuing education training courses		Yes	Colleague or peer,My workplace,Government policy		Yes	My workplace,Government policy		Yes	Awareness raising from professional organizations	Unsure	Resistance to antibiotics,Medical conditions for which antibiotics are used
Female	24-35 years	Al Wusta	General Nurse	Hospital (any hospital type)	3-5 years	False	False	True	True	False	True	True	Unsure	Agree	Agree	Strongly agree	Strongly agree	Agree	Agree	Agree	Strongly agree	Agree	I do not understand the question	Rarely	More than once a week	More than once a week	I was able to give out advice or resources as needed	Facebook,LinkedIn,Google+,YouTube,Instagram		Clinical practice guidelines,Documentation from the pharmaceutical industry,Medical representatives from industry,Previous clinical experience,Continuing education training courses,Infection specialists,Professional resources/publications,Social media		Yes	Colleague or peer,My workplace,Social Media,Government policy,My medical professional body ,Audit and feedback		Yes	My workplace,My medical professional body		Yes	Toolkits and resources for healthcare workers,National or regional guidelines on management of infections,Awareness raising from professional organizations	Yes	Resistance to antibiotics,Medical conditions for which antibiotics are used,Prescription of antibiotics
Female	24-35 years	Al Wusta	Bs. Nurse	Primary health center	6-10 years	False	False	True	True	True	True	True	Unsure	Agree	Agree	Agree	Agree	Agree	Agree	Agree	Agree	Agree	Agree	Rarely	Rarely	Not Applicable	I was able to give out advice or resources as needed	Google+		Clinical practice guidelines,Continuing education training courses,Infection specialists,Professional resources/publications,Social media		Yes	My workplace,Media (TV/Radio) adverts,Social Media,Newspaper,Government policy		Yes	My workplace,Government policy		Yes	Awareness raising from professional organizations,Newspaper (national) articles on antibiotic resistance	Yes	How to use antibiotics,Medical conditions for which antibiotics are used
Female	36-45 years	Al Wusta	Bs. Nurse	Primary health center	3-5 years	False	False	True	True	True	True	True	Unsure	Agree	Agree	Agree	Agree	Agree	Agree	Agree	Agree	Disagree	Agree	Once a day	Never	More than once a day	Patient uninterested in information	Facebook,Google+,YouTube		Clinical practice guidelines,Previous clinical experience,Continuing education training courses,Professional resources/publications,Social media		Yes	My workplace,Training - one to one		Yes	Published guidelines,Training - one to one		Yes	National or regional guidelines on management of infections,National or regional posters or leaflets on antibiotic awareness	Yes	Resistance to antibiotics,Medical conditions for which antibiotics are used,Prescription of antibiotics
Female	36-45 years	Al Wusta	Bs. Nurse	Primary health center	6-10 years	False	True	True	True	True	True	True	True	Strongly disagree	Strongly disagree	Strongly disagree	Strongly disagree	Strongly disagree	Agree	Agree	Agree	Strongly disagree	Disagree	Once a week	Rarely	More than once a day	I was able to give out advice or resources as needed	Google+,YouTube		Clinical practice guidelines,Previous clinical experience,Infection specialists,Professional resources/publications,Social media		Yes	Colleague or peer,My workplace,Social Media,Published guidelines,My medical professional body		Yes	Published guidelines,My medical professional body		Yes	Toolkits and resources for healthcare workers,National or regional guidelines on management of infections,Awareness raising from professional organizations,National or regional posters or leaflets on antibiotic awareness	Yes	Resistance to antibiotics,Medical conditions for which antibiotics are used,Links between the health of humans, animals and the environment
Female	36-45 years	Al Wusta	General Nurse	Primary health center	11-15 years	False	False	True	True	True	Unsure	False	Unsure	Agree	Agree	Disagree	Agree	Agree	Agree	Agree	Agree	Agree	Agree	More than once a day	More than once a day	More than once a day	Patient does not require information	Others		Clinical practice guidelines		Yes	Audit and feedback		Yes	My workplace		Yes	TV or Radio advertising for the public	Yes	Resistance to antibiotics
Female	46-55 years	Al Wusta	General Nurse	Primary health center	6-10 years	False	False	True	True	False	False	False	Unsure	Strongly disagree	Strongly disagree	Strongly disagree	Strongly disagree	Strongly disagree	Agree	Strongly agree	Agree	Not Applicable	Not Applicable	Rarely	Rarely	Not Applicable	Not applicable	YouTube		Clinical practice guidelines		Unsure	My workplace		Yes	My workplace		Yes	Conference/Events focused on tackling antibiotic resistance	Yes	How to use antibiotics
Female	36-45 years	Al Batinah South	Bs. Nurse with Specialist	Primary health center	3-5 years	False	False	True	True	True	True	True	False	Agree	Agree	Agree	Agree	Disagree	Agree	Agree	Disagree	Agree	Strongly agree	Never	Rarely	More than once a week	I was able to give out advice or resources as needed	Google+,YouTube,Others	Watsapp	Clinical practice guidelines,Continuing education training courses,Social media		Yes	Colleague or peer,My workplace,Social Media,Newspaper,Training - conference/group,My medical professional body		Yes	My workplace,Scientific organization		Yes	TV or Radio advertising for the public,Awareness raising from professional organizations,Conference/Events focused on tackling antibiotic resistance	Yes	Resistance to antibiotics,Medical conditions for which antibiotics are used,Prescription of antibiotics
Female	24-35 years	Al Wusta	Bs. Nurse	Primary health center	6-10 years	Unsure	True	True	True	False	True	True	Unsure	Agree	Agree	Agree	Agree	Agree	Agree	Agree	Agree	I do not understand the question	I do not understand the question	Once a day	More than once a day	More than once a day	I was able to give out advice or resources as needed	Google+,YouTube,Others		Clinical practice guidelines,Previous clinical experience,Continuing education training courses		Yes	My workplace,Training - one to one ,My medical professional body ,Audit and feedback,Others		Yes	Training - conference/group,Audit and feedback		No	National or regional guidelines on management of infections,Awareness raising from professional organizations,Conference/Events focused on tackling antibiotic resistance,National or regional posters or leaflets on antibiotic awareness,World Antibiotic Awareness Week	Yes	Resistance to antibiotics,How to use antibiotics,Medical conditions for which antibiotics are used
Female	24-35 years	Al Wusta	General Nurse	Secondary care center (polyclinic or dialysis center)	11-15 years	Unsure	True	True	True	False	True	True	Unsure	Agree	Agree	Agree	Agree	Agree	Agree	Agree	Agree	I do not understand the question	I do not understand the question	More than once a day	More than once a day	More than once a day	I was able to give out advice or resources as needed	Google+,YouTube,Others		Clinical practice guidelines,Previous clinical experience,Continuing education training courses,Professional resources/publications		Yes	My workplace,Training - conference/group,Training - one to one ,My medical professional body ,Others		Yes	Training - conference/group,My medical professional body		No	National or regional guidelines on management of infections,Conference/Events focused on tackling antibiotic resistance,National or regional posters or leaflets on antibiotic awareness,World Antibiotic Awareness Week	Yes	Resistance to antibiotics,How to use antibiotics,Medical conditions for which antibiotics are used
Female	24-35 years	Al Wusta	General Nurse	Primary health center	3-5 years	False	True	Unsure	True	True	True	True	Unsure	Not Applicable	Agree	Agree	Agree	Agree	Agree	Agree	Agree	Agree	Agree	Once a week	Once a week	Once a week	Patient uninterested in information	Google+		Continuing education training courses		Yes	Training - one to one		Yes	Colleague or peer,Government policy		Yes	Awareness raising from professional organizations	Yes	How to use antibiotics
Female	36-45 years	Ad Dhahirah	General Nurse	Primary health center	21-25 years	False	False	True	True	False	False	True	Unsure	Strongly agree	Agree	Agree	Agree	Disagree	Agree	Agree	Agree	Undecided	Undecided	Not Applicable	Rarely	Rarely	Not applicable	Twitter		Continuing education training courses,Professional resources/publications		No	Others		Yes	My workplace,Others		Yes	Conference/Events focused on tackling antibiotic resistance,National or regional posters or leaflets on antibiotic awareness,World Antibiotic Awareness Week	Unsure	Resistance to antibiotics,Links between the health of humans, animals and the environment
Female	36-45 years	Ad Dakhiliyah	General Nurse	Primary health center	11-15 years	False	False	True	True	True	True	False	Unsure	Undecided	Disagree	Agree	Agree	Not Applicable	Not Applicable	Agree	Strongly disagree	Not Applicable	Undecided	Never	Never	Rarely	Not applicable	Others		Infection specialists,Others		Yes	My workplace,Social Media		Unsure	Colleague or peer,My workplace		Yes	Toolkits and resources for healthcare workers,Awareness raising from professional organizations	Yes	Prescription of antibiotics
Female	24-35 years	Al Wusta	General Nurse	Primary health center	0-2 years	True	True	True	True	True	True	True	True	Agree	Agree	Agree	Agree	Agree	Agree	Agree	Agree	Agree	Agree	Once a week	Once a week	Once a week	I was able to give out advice or resources as needed	Google+,YouTube		Clinical practice guidelines,Documentation from the pharmaceutical industry,Previous clinical experience,Infection specialists		Yes	Colleague or peer,My workplace,Government policy		Yes	Colleague or peer,My workplace		Yes	Awareness raising from professional organizations,Conference/Events focused on tackling antibiotic resistance	Yes	Resistance to antibiotics,How to use antibiotics
Female	36-45 years	Al Batinah North	Bs. Nurse with Specialist	Primary health center	16-20 years	False	False	True	True	True	True	Unsure	False	Strongly agree	Strongly agree	Strongly agree	Strongly agree	Strongly agree	Strongly agree	Agree	Agree	Strongly agree	Strongly agree	Never	Once a week	Once a week	I was able to give out advice or resources as needed	Google+,Others	whatsapp	Clinical practice guidelines,Previous clinical experience,Infection specialists,Professional resources/publications,Social media		Yes	Others	I am infection control from MOH instructions	Yes	My workplace,My medical professional body		Yes	TV or Radio advertising for the public,Toolkits and resources for healthcare workers,National or regional guidelines on management of infections,Awareness raising from professional organizations,Conference/Events focused on tackling antibiotic resistance,National or regional posters or leaflets on antibiotic awareness,Newspaper (national) articles on antibiotic resistance,World Antibiotic Awarene…	Yes	Resistance to antibiotics,How to use antibiotics,Medical conditions for which antibiotics are used,Prescription of antibiotics,Links between the health of humans, animals and the environment
Female	36-45 years	Al Wusta	General Nurse	Primary health center	16-20 years	True	True	True	True	True	False	True	False	Agree	Agree	Agree	Agree	Agree	Agree	Agree	Agree	Agree	Agree	Once a week	Once a week	Once a week	Not applicable	Facebook,Google+,YouTube		Clinical practice guidelines,Documentation from the pharmaceutical industry,Previous clinical experience,Continuing education training courses,Scientific journals,Professional resources/publications		Yes	Colleague or peer,My workplace,Training - conference/group,Training - one to one ,Government policy,My medical professional body ,Audit and feedback		Yes	Colleague or peer,Training - conference/group		Yes	TV or Radio advertising for the public,National or regional guidelines on management of infections,Awareness raising from professional organizations,Conference/Events focused on tackling antibiotic resistance,National or regional posters or leaflets on antibiotic awareness	Yes	Resistance to antibiotics,Medical conditions for which antibiotics are used,Links between the health of humans, animals and the environment
Female	24-35 years	Musandam	Bs. Nurse	Hospital (any hospital type)	3-5 years	True	True	True	False	True	False	True	True	Agree	I do not understand the question	Agree	Agree	Agree	Strongly agree	Disagree	Agree	Agree	Undecided	More than once a day	Once a week	Once a week	Difficulty getting patient to understand diagnosis	Google+,YouTube,Others		Clinical practice guidelines,Continuing education training courses		No	My workplace,Training - conference/group,Government policy		Yes	Training - conference/group,Government policy		Yes	National or regional posters or leaflets on antibiotic awareness	Yes	Resistance to antibiotics
Male	24-35 years	Ad Dakhiliyah	Bs. Nurse with Specialist	Primary health center	6-10 years	False	True	True	True	True	True	Unsure	Unsure	Agree	Agree	Agree	Agree	Agree	Agree	Undecided	Agree	Disagree	Disagree	Once a week	Rarely	More than once a week	I was able to give out advice or resources as needed	LinkedIn,Others		Documentation from the pharmaceutical industry,Previous clinical experience		Yes	My workplace		Yes	My workplace		Yes	TV or Radio advertising for the public,Toolkits and resources for healthcare workers,National or regional guidelines on management of infections,Awareness raising from professional organizations,Conference/Events focused on tackling antibiotic resistance,National or regional posters or leaflets on antibiotic awareness,Newspaper (national) articles on antibiotic resistance,World Antibiotic Awarene…	Unsure	Resistance to antibiotics,How to use antibiotics,Medical conditions for which antibiotics are used,Prescription of antibiotics,Links between the health of humans, animals and the environment
Female	24-35 years	Musandam	General Nurse	Hospital (any hospital type)	6-10 years	False	True	True	True	True	True	True	True	Strongly disagree	Strongly disagree	Strongly disagree	Strongly agree	Strongly agree	Strongly agree	Strongly agree	Strongly agree	Strongly agree	Strongly agree	Once a day	Once a day	Once a week	I was able to give out advice or resources as needed	Facebook,LinkedIn,Google+,YouTube		Documentation from the pharmaceutical industry,Medical representatives from industry,Previous clinical experience,Continuing education training courses,Infection specialists,Scientific journals,Professional resources/publications,Social media		Yes	Colleague or peer,My workplace,Media (TV/Radio) adverts,Social Media,Newspaper,Published guidelines,Training - conference/group,Training - one to one ,Government policy,Scientific organization,My medical professional body ,Audit and feedback,Others		Yes	My workplace,Social media		Yes	TV or Radio advertising for the public,Toolkits and resources for healthcare workers,National or regional guidelines on management of infections,Awareness raising from professional organizations,Conference/Events focused on tackling antibiotic resistance,National or regional posters or leaflets on antibiotic awareness,Newspaper (national) articles on antibiotic resistance,World Antibiotic Awarene…	Yes	Resistance to antibiotics,How to use antibiotics,Medical conditions for which antibiotics are used,Prescription of antibiotics,Links between the health of humans, animals and the environment
Female	36-45 years	Muscat	General Nurse	Secondary care center (polyclinic or dialysis center)	16-20 years	False	False	True	True	True	False	True	False	Agree	Disagree	Agree	Agree	Agree	Disagree	Disagree	Agree	Disagree	Not Applicable	I do not remember	I do not remember	I do not remember	Insufficient time	Google+		Infection specialists		No	My workplace,Government policy		Yes	My workplace,Government policy		Yes	TV or Radio advertising for the public,Conference/Events focused on tackling antibiotic resistance	Yes	Medical conditions for which antibiotics are used
Female	24-35 years	Muscat	General Nurse	Primary health center	11-15 years	True	True	True	True	Unsure	True	Unsure	Unsure	Strongly disagree	Agree	Agree	Agree	Strongly disagree	Strongly disagree	Agree	Agree	Agree	Undecided	I do not remember	Never	Once a week	I was able to give out advice or resources as needed	Instagram		Continuing education training courses		Yes	My workplace		Yes	Social media		Yes	TV or Radio advertising for the public	Unsure	Resistance to antibiotics
Female	36-45 years	Muscat	Bs. Nurse with Specialist	Primary health center	16-20 years	False	False	True	True	True	True	True	True	Agree	Strongly agree	Undecided	Agree	Agree	Agree	Agree	Agree	Agree	Agree	Never	Rarely	Never	Insufficient time	Others		Infection specialists		No	My workplace		Yes	My workplace		Yes	Awareness raising from professional organizations	Yes	Others
Female	36-45 years	Muscat	General Nurse	Primary health center	16-20 years	False	True	True	True	True	False	True	Unsure	Disagree	Disagree	Agree	Agree	Undecided	Agree	Undecided	Agree	Undecided	I do not understand the question	Never	Never	Never	Insufficient time	Instagram		Others		No	My workplace		Unsure	My workplace		No	I am not aware of any initiatives	Yes	Medical conditions for which antibiotics are used
Female	36-45 years	Muscat	General Nurse	Hospital (any hospital type)	3-5 years	False	False	True	True	True	Unsure	Unsure	Unsure	Agree	Disagree	Agree	Agree	Disagree	Disagree	Disagree	Disagree	Undecided	Strongly agree	Never	Never	Never	Patient does not require information	Google+		Clinical practice guidelines		No	My workplace		No	My workplace		No	Conference/Events focused on tackling antibiotic resistance	Unsure	Resistance to antibiotics,How to use antibiotics
Female	36-45 years	Muscat	General Nurse	Primary health center	16-20 years	False	False	True	True	True	True	True	Unsure	Agree	Agree	Agree	Agree	Not Applicable	Undecided	Undecided	Agree	I do not understand the question	Undecided	Never	Never	Never	Not applicable	Instagram		Previous clinical experience		Yes	My workplace		Yes	Colleague or peer,My workplace		Yes	National or regional guidelines on management of infections,National or regional posters or leaflets on antibiotic awareness	Yes	Prescription of antibiotics
Female	36-45 years	Muscat	Bs. Nurse with Specialist	Hospital (any hospital type)	11-15 years	False	False	True	True	True	True	True	Unsure	Strongly agree	Strongly agree	Strongly agree	Strongly agree	Strongly agree	Strongly disagree	Strongly disagree	Strongly agree	Agree	Strongly agree	More than once a day	Never	Once a week	Insufficient time	Others		Previous clinical experience		Yes	Colleague or peer		Yes	Colleague or peer,My workplace		Yes	Awareness raising from professional organizations	Yes	Resistance to antibiotics
Female	36-45 years	Ash Sharqiyah South	General Nurse	Primary health center	16-20 years	False	False	True	True	True	True	True	Unsure	Agree	Agree	Undecided	Agree	Disagree	Undecided	Not Applicable	Undecided	I do not understand the question	I do not understand the question	Once a week	Rarely	Rarely	I was not sure what advice to provide	Google+		Social media		Yes	My workplace		Yes	My workplace		Yes	Awareness raising from professional organizations	Yes	Links between the health of humans, animals and the environment
Female	36-45 years	Muscat	General Nurse	Hospital (any hospital type)	16-20 years	False	True	True	True	True	True	True	False	Strongly agree	Strongly agree	Strongly agree	Strongly agree	Disagree	Strongly agree	Strongly agree	Strongly agree	Strongly agree	Strongly agree	Never	Rarely	I do not remember	Patient uninterested in information	YouTube,Instagram		Previous clinical experience,Infection specialists,Professional resources/publications		No	Colleague or peer		Yes	Colleague or peer,My workplace		Yes	Conference/Events focused on tackling antibiotic resistance	Yes	Medical conditions for which antibiotics are used
Female	36-45 years	Muscat	General Nurse	Hospital (any hospital type)	11-15 years	True	True	True	True	Unsure	Unsure	True	Unsure	Disagree	Disagree	Disagree	Disagree	Agree	Disagree	Disagree	Agree	Agree	Undecided	Never	Never	Never	I was able to give out advice or resources as needed	Google+		Infection specialists		No	My workplace		Yes	Colleague or peer,My workplace		Yes	Awareness raising from professional organizations	Unsure	Medical conditions for which antibiotics are used
Female	24-35 years	Ash Sharqiyah South	General Nurse	Hospital (any hospital type)	3-5 years	False	False	True	True	True	True	True	True	Agree	Agree	Undecided	Agree	Agree	Undecided	Undecided	Undecided	Agree	Undecided	Rarely	Once a week	Once a week	I was not sure what advice to provide	Others		Continuing education training courses,Social media		Yes	Colleague or peer,Training - one to one ,Scientific organization		Yes	My workplace		Yes	TV or Radio advertising for the public,National or regional guidelines on management of infections,Awareness raising from professional organizations,Conference/Events focused on tackling antibiotic resistance,National or regional posters or leaflets on antibiotic awareness	Yes	How to use antibiotics,Medical conditions for which antibiotics are used,Prescription of antibiotics
Female	24-35 years	Ash Sharqiyah South	Bs. Nurse with Specialist	Hospital (any hospital type)	3-5 years	False	False	True	True	True	True	True	Unsure	Strongly agree	Agree	Agree	Strongly agree	Agree	Agree	Agree	Agree	Agree	Undecided	Never	Never	Never	Not applicable	Google+,YouTube		Clinical practice guidelines,Previous clinical experience,Continuing education training courses,Infection specialists		Yes	My medical professional body		Yes	Training - conference/group,Government policy		Yes	Conference/Events focused on tackling antibiotic resistance,National or regional posters or leaflets on antibiotic awareness	Yes	Resistance to antibiotics,How to use antibiotics,Prescription of antibiotics
Female	36-45 years	Muscat	General Nurse	Hospital (any hospital type)	6-10 years	True	True	True	False	True	Unsure	True	Unsure	Agree	Agree	Undecided	Undecided	Undecided	Undecided	Agree	Undecided	Agree	Agree	Never	Never	Never	Patient does not require information	Google+,Instagram		Medical representatives from industry,Previous clinical experience,Social media		Yes	Colleague or peer		Yes	Social media		Yes	TV or Radio advertising for the public,Toolkits and resources for healthcare workers,Conference/Events focused on tackling antibiotic resistance	Unsure	Resistance to antibiotics
Male	24-35 years	Ash Sharqiyah North	Bs. Nurse	Hospital (any hospital type)	3-5 years	True	True	True	Unsure	True	True	True	Unsure	Agree	Strongly agree	Agree	Agree	Agree	Strongly agree	Undecided	Agree	Agree	Strongly agree	I do not remember	I do not remember	Once a week	Insufficient time	Instagram		Clinical practice guidelines		No	My workplace		No	My workplace		Yes	Awareness raising from professional organizations	No	How to use antibiotics
Female	24-35 years	Ash Sharqiyah South	Bs. Nurse with Specialist	Hospital (any hospital type)	0-2 years	True	Unsure	False	False	True	False	Unsure	False	Strongly agree	I do not understand the question	Agree	Strongly agree	Agree	Strongly agree	Agree	Strongly agree	Agree	Agree	More than once a week	Once a week	Once a day	Difficulty getting patient to understand diagnosis	Google+,YouTube,Instagram		Documentation from the pharmaceutical industry,Previous clinical experience,Continuing education training courses,Infection specialists		Unsure	My workplace,Social Media,Government policy,Scientific organization		Yes	My workplace,Training - conference/group		Yes	Toolkits and resources for healthcare workers,National or regional guidelines on management of infections,Awareness raising from professional organizations,Conference/Events focused on tackling antibiotic resistance,National or regional posters or leaflets on antibiotic awareness,World Antibiotic Awareness Week	Yes	Resistance to antibiotics,How to use antibiotics,Medical conditions for which antibiotics are used,Links between the health of humans, animals and the environment
Female	24-35 years	Muscat	Bs. Nurse	Secondary care center (polyclinic or dialysis center)	0-2 years	False	False	True	Unsure	True	Unsure	Unsure	Unsure	Agree	Agree	Agree	Undecided	Undecided	Undecided	Agree	Agree	Agree	Disagree	Once a week	Rarely	Once a week	Insufficient time	Google+		Clinical practice guidelines,Previous clinical experience,Continuing education training courses,Infection specialists		Yes	My workplace,Social Media,Scientific organization		Yes	Colleague or peer,My workplace		Yes	Awareness raising from professional organizations	Unsure	Medical conditions for which antibiotics are used
Male	24-35 years	Ash Sharqiyah North	Bs. Nurse	Hospital (any hospital type)	0-2 years	False	False	True	Unsure	True	True	True	False	Undecided	Agree	Agree	Agree	Agree	Agree	Agree	Agree	Agree	Agree	More than once a week	Once a day	Once a day	Patient does not require information	I do not use social media		Continuing education training courses		Yes	Published guidelines		Yes	Colleague or peer		Yes	National or regional posters or leaflets on antibiotic awareness	Yes	Others
Female	24-35 years	Muscat	Bs. Nurse	Secondary care center (polyclinic or dialysis center)	0-2 years	False	Unsure	False	True	True	True	True	Unsure	Agree	Undecided	Undecided	Disagree	Disagree	Agree	Disagree	Undecided	Undecided	I do not understand the question	Never	Never	Never	I was not sure what advice to provide	Google+,YouTube		Clinical practice guidelines,Previous clinical experience		Yes	Colleague or peer,My workplace,Training - conference/group,Government policy		Yes	Published guidelines,Training - conference/group		Yes	I am not aware of any initiatives	Unsure	Resistance to antibiotics,How to use antibiotics,Medical conditions for which antibiotics are used
Male	24-35 years	Ash Sharqiyah North	Bs. Nurse	Hospital (any hospital type)	3-5 years	True	False	False	True	True	True	True	Unsure	I do not understand the question	Agree	Strongly agree	Agree	Agree	Agree	Agree	Agree	Agree	Agree	Once a week	Rarely	Once a week	I was able to give out advice or resources as needed	Google+		Professional resources/publications		Unsure	My workplace		Yes	Training - conference/group		Yes	Toolkits and resources for healthcare workers	Unsure	Prescription of antibiotics
Female	24-35 years	Muscat	Bs. Nurse	Hospital (any hospital type)	0-2 years	Unsure	False	Unsure	True	False	False	True	Unsure	Agree	Agree	Not Applicable	Not Applicable	Agree	Agree	Not Applicable	Not Applicable	Not Applicable	Not Applicable	More than once a day	Rarely	Rarely	Not applicable	Instagram		Clinical practice guidelines		Unsure	Others		Unsure	Others		Unsure	I am not aware of any initiatives	Unsure	Others
Female	36-45 years	Muscat	Bs. Nurse with Specialist	Hospital (any hospital type)	16-20 years	False	True	True	Unsure	False	False	True	Unsure	Agree	Agree	Undecided	Undecided	Agree	Disagree	Undecided	Agree	Undecided	Disagree	Never	More than once a day	More than once a week	No resources available	Others		Clinical practice guidelines		Yes	Audit and feedback		Yes	Audit and feedback		Unsure	World Antibiotic Awareness Week	Yes	Medical conditions for which antibiotics are used
Female	24-35 years	Al Batinah North	General Nurse	Secondary care center (polyclinic or dialysis center)	6-10 years	False	False	True	True	False	False	False	False	Agree	Disagree	Agree	Agree	Agree	Disagree	Disagree	Undecided	Disagree	I do not understand the question	Rarely	Not Applicable	Rarely	No resources available	YouTube		I do not know		Yes	My workplace		No	Training - conference/group,Scientific organization		Yes	Awareness raising from professional organizations	No	Links between the health of humans, animals and the environment
Male	24-35 years	Muscat	General Nurse	Hospital (any hospital type)	3-5 years	False	True	True	True	True	False	False	False	Strongly agree	Strongly agree	Strongly agree	Agree	Agree	Agree	Undecided	Agree	Undecided	Undecided	More than once a day	Rarely	More than once a week	Insufficient time	I do not use social media		Clinical practice guidelines,Previous clinical experience,Continuing education training courses,Infection specialists		Yes	Colleague or peer,My workplace,Media (TV/Radio) adverts,Social Media,Training - conference/group,Training - one to one ,Scientific organization		Yes	My workplace		Yes	TV or Radio advertising for the public,Toolkits and resources for healthcare workers,National or regional guidelines on management of infections,Awareness raising from professional organizations,Conference/Events focused on tackling antibiotic resistance,National or regional posters or leaflets on antibiotic awareness,Newspaper (national) articles on antibiotic resistance,World Antibiotic Awarene…	Yes	Resistance to antibiotics,How to use antibiotics,Medical conditions for which antibiotics are used,Prescription of antibiotics,Links between the health of humans, animals and the environment
Female	36-45 years	Muscat	General Nurse	Hospital (any hospital type)	21-25 years	False	False	True	True	False	False	False	False	Not Applicable	Agree	Agree	Agree	Agree	Agree	Agree	Agree	Undecided	Undecided	Once a day	Not Applicable	Once a day	Language barriers	Google+		Others		Unsure	Others		No	Government policy,Audit and feedback		Yes	Toolkits and resources for healthcare workers	Unsure	Medical conditions for which antibiotics are used
Female	46-55 years	Muscat	General Nurse	Hospital (any hospital type)	>25 years	False	True	True	True	Unsure	True	True	Unsure	I do not understand the question	Agree	Agree	Disagree	Strongly agree	Disagree	Disagree	Disagree	Agree	Strongly agree	More than once a day	Never	Never	I was not sure what advice to provide	Google+		Clinical practice guidelines,Documentation from the pharmaceutical industry,Continuing education training courses,Social media		No	Colleague or peer,Government policy		Yes	My workplace,Government policy		Unsure	TV or Radio advertising for the public,Toolkits and resources for healthcare workers,National or regional guidelines on management of infections,Awareness raising from professional organizations,Conference/Events focused on tackling antibiotic resistance,Newspaper (national) articles on antibiotic resistance	Unsure	Resistance to antibiotics,How to use antibiotics,Medical conditions for which antibiotics are used,Links between the health of humans, animals and the environment
Female	36-45 years	Muscat	General Nurse	Hospital (any hospital type)	16-20 years	True	False	True	True	True	Unsure	True	Unsure	Strongly disagree	Strongly disagree	Strongly disagree	Disagree	Strongly disagree	Strongly disagree	Strongly disagree	Strongly disagree	Strongly disagree	Strongly disagree	Never	Not Applicable	Rarely	Language barriers	Instagram		Social media		No	Others		Yes	Others		Yes	I am not aware of any initiatives	Unsure	Medical conditions for which antibiotics are used
Female	24-35 years	Muscat	General Nurse	Hospital (any hospital type)	6-10 years	True	Unsure	True	True	Unsure	False	Unsure	Unsure	Strongly agree	Agree	Agree	Strongly agree	Agree	Agree	Agree	Undecided	Agree	Strongly agree	Once a day	More than once a day	Once a week	I was able to give out advice or resources as needed	Twitter,Facebook,LinkedIn,Google+,YouTube,Instagram,Others		Clinical practice guidelines,Documentation from the pharmaceutical industry,Previous clinical experience,Continuing education training courses,Scientific journals,Social media		Yes	Colleague or peer,My workplace,Published guidelines,Government policy,Scientific organization,My medical professional body		Yes	My workplace,Government policy		Yes	Toolkits and resources for healthcare workers,National or regional guidelines on management of infections,Awareness raising from professional organizations,World Antibiotic Awareness Week	Yes	Resistance to antibiotics,How to use antibiotics,Medical conditions for which antibiotics are used
Female	24-35 years	Muscat	General Nurse	Hospital (any hospital type)	6-10 years	True	True	True	True	True	False	False	Unsure	Agree	Undecided	Agree	Agree	Agree	Agree	Agree	Undecided	Agree	Disagree	More than once a week	Never	Once a week	I was able to give out advice or resources as needed	Google+,YouTube,Instagram		Clinical practice guidelines,Documentation from the pharmaceutical industry,Previous clinical experience,Continuing education training courses,Social media		Yes	Social Media		Yes	My workplace,Training - conference/group		Yes	Awareness raising from professional organizations,Conference/Events focused on tackling antibiotic resistance	Unsure	Resistance to antibiotics,Medical conditions for which antibiotics are used
Female	24-35 years	Ad Dhahirah	General Nurse	Primary health center	6-10 years	False	True	True	True	True	True	True	Unsure	I do not understand the question	Undecided	Strongly agree	Strongly agree	Undecided	Agree	Agree	Agree	Agree	Agree	Never	Never	Once a week	I was not sure what advice to provide	Instagram,Others		Clinical practice guidelines,Documentation from the pharmaceutical industry,Medical representatives from industry,Continuing education training courses,Social media		No	Colleague or peer,My workplace		Yes	My workplace		Yes	TV or Radio advertising for the public,Toolkits and resources for healthcare workers,Awareness raising from professional organizations,World Antibiotic Awareness Week	Unsure	Resistance to antibiotics,How to use antibiotics,Medical conditions for which antibiotics are used
Female	46-55 years	Muscat	Bs. Nurse with Specialist	Hospital (any hospital type)	21-25 years	False	True	False	True	True	True	True	False	Undecided	Agree	Agree	Undecided	Agree	Agree	Disagree	Agree	Agree	Agree	Rarely	Rarely	Rarely	I was not sure what advice to provide	Twitter,Google+,YouTube		Clinical practice guidelines,Continuing education training courses,Professional resources/publications		Yes	Colleague or peer		Yes	Colleague or peer,Media (TV/radio) adverts		Yes	TV or Radio advertising for the public,National or regional guidelines on management of infections,Awareness raising from professional organizations,Conference/Events focused on tackling antibiotic resistance,National or regional posters or leaflets on antibiotic awareness,Newspaper (national) articles on antibiotic resistance,World Antibiotic Awareness Week	Yes	Resistance to antibiotics,How to use antibiotics
Female	36-45 years	Ash Sharqiyah South	General Nurse	Hospital (any hospital type)	11-15 years	False	False	True	Unsure	True	True	True	Unsure	Agree	Agree	Agree	Agree	Agree	Agree	Undecided	Agree	Agree	Agree	More than once a week	Rarely	More than once a week	Insufficient time	I do not use social media		Clinical practice guidelines		Yes	My workplace		Yes	My workplace		Yes	Awareness raising from professional organizations	Yes	Resistance to antibiotics
Female	24-35 years	Ash Sharqiyah South	General Nurse	Hospital (any hospital type)	6-10 years	False	False	True	True	True	True	Unsure	False	Agree	Strongly agree	Agree	Agree	Agree	Agree	Agree	Agree	Undecided	Undecided	Rarely	More than once a week	Once a week	Patient uninterested in information	Twitter,LinkedIn,YouTube,Instagram		Clinical practice guidelines,Documentation from the pharmaceutical industry,Previous clinical experience,Continuing education training courses,Infection specialists		Yes	My workplace,Training - conference/group,Scientific organization,Audit and feedback		Yes	My workplace,Training - conference/group		Yes	TV or Radio advertising for the public,Toolkits and resources for healthcare workers,National or regional guidelines on management of infections,Awareness raising from professional organizations,National or regional posters or leaflets on antibiotic awareness,World Antibiotic Awareness Week	Yes	Resistance to antibiotics,How to use antibiotics,Medical conditions for which antibiotics are used,Prescription of antibiotics,Links between the health of humans, animals and the environment
Female	24-35 years	Ash Sharqiyah South	General Nurse	Hospital (any hospital type)	6-10 years	False	Unsure	True	False	False	True	False	Unsure	Strongly agree	Strongly agree	Strongly agree	Strongly agree	Agree	Agree	Agree	Agree	Undecided	Agree	More than once a day	Rarely	Once a day	I was able to give out advice or resources as needed	Others	Whats app	Clinical practice guidelines,Continuing education training courses,Infection specialists		Yes	My workplace		Unsure	My workplace,Published guidelines		Yes	Toolkits and resources for healthcare workers	Unsure	Prescription of antibiotics,Links between the health of humans, animals and the environment
Female	24-35 years	Ash Sharqiyah South	General Nurse	Hospital (any hospital type)	6-10 years	True	True	True	True	True	False	True	Unsure	Agree	Agree	Agree	Agree	Undecided	Undecided	Undecided	Agree	Agree	Agree	More than once a week	I do not remember	I do not remember	I was able to give out advice or resources as needed	Google+		Infection specialists		No	Colleague or peer		Yes	Colleague or peer,My workplace		Yes	Toolkits and resources for healthcare workers	No	Resistance to antibiotics,How to use antibiotics,Prescription of antibiotics
Female	24-35 years	Ash Sharqiyah South	Bs. Nurse	Hospital (any hospital type)	3-5 years	False	Unsure	True	True	Unsure	Unsure	True	Unsure	Strongly agree	Agree	Agree	Agree	Agree	Agree	Agree	Agree	Not Applicable	Agree	More than once a day	Rarely	More than once a day	Patient uninterested in information	Google+,YouTube		Clinical practice guidelines,Previous clinical experience,Continuing education training courses,Scientific journals,Social media		Yes	Colleague or peer,My workplace,Media (TV/Radio) adverts,Social Media,Published guidelines,Training - conference/group		Yes	My workplace,Training - conference/group		Yes	National or regional guidelines on management of infections,Awareness raising from professional organizations,Conference/Events focused on tackling antibiotic resistance,National or regional posters or leaflets on antibiotic awareness	Unsure	Resistance to antibiotics,Medical conditions for which antibiotics are used,Links between the health of humans, animals and the environment
Female	24-35 years	Ash Sharqiyah South	Bs. Nurse	Hospital (any hospital type)	3-5 years	False	False	True	True	True	False	Unsure	True	Strongly disagree	Undecided	Disagree	Agree	Not Applicable	Strongly agree	I do not understand the question	Disagree	Disagree	Strongly disagree	Once a day	Once a day	Once a day	Difficulty getting patient to understand diagnosis	LinkedIn		Clinical practice guidelines		No	Government policy		No	Social media		Yes	National or regional guidelines on management of infections	No	Prescription of antibiotics
Female	24-35 years	Ash Sharqiyah South	General Nurse	Hospital (any hospital type)	6-10 years	False	False	True	True	True	Unsure	Unsure	Unsure	Undecided	Agree	Agree	Undecided	Not Applicable	Disagree	Strongly disagree	Strongly disagree	Undecided	Undecided	Once a day	Never	Never	Patient uninterested in information	I do not use social media		I do not know		Unsure	My workplace		Unsure	Colleague or peer		Yes	I am not aware of any initiatives	Unsure	Resistance to antibiotics,How to use antibiotics,Medical conditions for which antibiotics are used,Prescription of antibiotics,Links between the health of humans, animals and the environment
Female	36-45 years	Ash Sharqiyah South	General Nurse	Hospital (any hospital type)	16-20 years	False	False	True	True	Unsure	True	Unsure	Unsure	Agree	Undecided	Agree	Agree	Undecided	Agree	Undecided	Agree	Undecided	Undecided	Never	Never	More than once a week	I was able to give out advice or resources as needed	Others	عن طريق المحاورة	Clinical practice guidelines		Unsure	My workplace		Yes	My workplace,Scientific organization		Yes	National or regional posters or leaflets on antibiotic awareness	Unsure	None
Female	36-45 years	Ash Sharqiyah South	General Nurse	Hospital (any hospital type)	16-20 years	True	False	True	True	True	Unsure	Unsure	Unsure	Not Applicable	Agree	Agree	Agree	Not Applicable	I do not understand the question	Undecided	Agree	Not Applicable	Strongly disagree	More than once a day	Rarely	More than once a day	I was able to give out advice or resources as needed	Instagram		None of the above		Unsure	Published guidelines		Yes	My workplace,Government policy		Yes	Toolkits and resources for healthcare workers,Awareness raising from professional organizations	Unsure	Resistance to antibiotics,How to use antibiotics,Medical conditions for which antibiotics are used,Prescription of antibiotics
Female	24-35 years	Ash Sharqiyah South	Bs. Nurse	Hospital (any hospital type)	0-2 years	Unsure	False	True	True	True	False	False	Unsure	Undecided	Undecided	Undecided	Agree	Agree	Disagree	Strongly disagree	Disagree	Undecided	Undecided	More than once a week	I do not remember	I do not remember	I was able to give out advice or resources as needed	Twitter		Documentation from the pharmaceutical industry,Continuing education training courses,Professional resources/publications		Unsure	Scientific organization,My medical professional body ,Audit and feedback		Unsure	My workplace,Social media		No	Awareness raising from professional organizations,World Antibiotic Awareness Week	Unsure	Prescription of antibiotics
Female	24-35 years	Ash Sharqiyah South	General Nurse	Hospital (any hospital type)	11-15 years	True	True	True	True	True	True	True	Unsure	Strongly disagree	Strongly disagree	Agree	Strongly disagree	Strongly disagree	Strongly disagree	Agree	Agree	Strongly disagree	Strongly disagree	Once a day	Rarely	Rarely	I was able to give out advice or resources as needed	Facebook,YouTube,Instagram		Clinical practice guidelines		No	Colleague or peer		Yes	My workplace,Government policy		Yes	I am not aware of any initiatives	No	Links between the health of humans, animals and the environment
Female	36-45 years	Muscat	General Nurse	Hospital (any hospital type)	0-2 years	True	False	True	True	True	True	True	Unsure	Agree	Agree	Agree	Agree	Agree	Agree	Agree	Agree	Undecided	Agree	Once a day	Never	Never	Language barriers	Facebook,Google+,YouTube		Clinical practice guidelines,Continuing education training courses,Social media		Unsure	My workplace,Training - conference/group		Yes	Training - conference/group,Government policy		Yes	World Antibiotic Awareness Week	Yes	Resistance to antibiotics
Female	24-35 years	Muscat	General Nurse	Hospital (any hospital type)	3-5 years	False	True	False	True	True	False	False	False	Agree	Agree	Agree	Agree	Agree	Agree	Agree	Agree	Agree	Agree	More than once a day	Rarely	Rarely	No resources available	Twitter		Clinical practice guidelines		Yes	My workplace		Yes	My workplace		Yes	Toolkits and resources for healthcare workers	Yes	How to use antibiotics
Female	24-35 years	Ash Sharqiyah South	Bs. Nurse	Hospital (any hospital type)	3-5 years	False	Unsure	True	True	True	True	True	Unsure	Agree	Undecided	Agree	Agree	Agree	Undecided	Agree	Undecided	Agree	Undecided	More than once a day	I do not remember	Rarely	Insufficient time	I do not use social media		None of the above		Unsure	My workplace		Yes	My workplace		Yes	TV or Radio advertising for the public,Awareness raising from professional organizations	Unsure	How to use antibiotics,Medical conditions for which antibiotics are used,Prescription of antibiotics
Female	24-35 years	Ash Sharqiyah South	Bs. Nurse	Hospital (any hospital type)	6-10 years	False	Unsure	True	True	True	True	True	Unsure	Strongly agree	Strongly agree	Agree	Agree	Undecided	Undecided	Disagree	Disagree	Undecided	I do not understand the question	I do not remember	Never	Rarely	No resources available	Instagram		Clinical practice guidelines,Previous clinical experience,Continuing education training courses,Infection specialists,Scientific journals		No	My workplace		Yes	Others		Yes	TV or Radio advertising for the public,National or regional guidelines on management of infections,Awareness raising from professional organizations,Conference/Events focused on tackling antibiotic resistance,National or regional posters or leaflets on antibiotic awareness,Newspaper (national) articles on antibiotic resistance	Unsure	Resistance to antibiotics,How to use antibiotics,Medical conditions for which antibiotics are used,Prescription of antibiotics,Links between the health of humans, animals and the environment
Female	36-45 years	Muscat	Bs. Nurse	Primary health center	11-15 years	True	True	True	True	True	False	True	Unsure	Agree	Disagree	Agree	Agree	Agree	Agree	Agree	Disagree	Disagree	Undecided	Rarely	Rarely	Rarely	Not applicable	Google+,YouTube		Clinical practice guidelines,Previous clinical experience,Continuing education training courses,Social media		No	My workplace,Training - conference/group		Yes	My workplace,My medical professional body		Yes	TV or Radio advertising for the public,Toolkits and resources for healthcare workers,Awareness raising from professional organizations	Yes	Resistance to antibiotics,How to use antibiotics,Medical conditions for which antibiotics are used
Female	24-35 years	Muscat	General Nurse	Hospital (any hospital type)	6-10 years	True	False	True	True	True	True	Unsure	False	Agree	Agree	Agree	Undecided	Agree	Not Applicable	Agree	I do not understand the question	Agree	Agree	Once a day	Never	Never	Language barriers	YouTube		Clinical practice guidelines,Continuing education training courses		Yes	My workplace		Yes	My workplace,Published guidelines		Yes	National or regional guidelines on management of infections,Awareness raising from professional organizations,National or regional posters or leaflets on antibiotic awareness	Yes	Medical conditions for which antibiotics are used
Male	24-35 years	Al Batinah South	General Nurse	Hospital (any hospital type)	11-15 years	False	False	True	True	True	True	True	False	Strongly agree	Agree	Strongly agree	Agree	Strongly agree	Strongly agree	Strongly agree	Strongly agree	Undecided	Disagree	Never	Never	Once a week	No resources available	Twitter,Google+,YouTube		Clinical practice guidelines,Infection specialists		No	Others		Yes	Others		Yes	I am not aware of any initiatives	Unsure	How to use antibiotics
Female	36-45 years	Muscat	Bs. Nurse	Hospital (any hospital type)	16-20 years	False	True	True	True	True	False	False	Unsure	Agree	Strongly agree	Disagree	Agree	Agree	Agree	Agree	Agree	Agree	Agree	More than once a day	Once a week	More than once a day	I was able to give out advice or resources as needed	I do not use social media		Clinical practice guidelines,Documentation from the pharmaceutical industry,Continuing education training courses,Professional resources/publications		No	My workplace,Published guidelines,Government policy		No	My workplace,Published guidelines		Yes	Toolkits and resources for healthcare workers,Awareness raising from professional organizations,World Antibiotic Awareness Week,I am not aware of any initiatives	Unsure	How to use antibiotics,Prescription of antibiotics
Female	36-45 years	Al Batinah North	Bs. Nurse with Specialist	Hospital (any hospital type)	16-20 years	False	False	True	True	True	True	True	True	Strongly agree	Strongly agree	Strongly agree	Strongly agree	Disagree	Not Applicable	Not Applicable	Not Applicable	I do not understand the question	I do not understand the question	Not Applicable	Not Applicable	Not Applicable	Not applicable	Instagram		Clinical practice guidelines		Yes	My workplace		Yes	My workplace,Training - conference/group		Yes	TV or Radio advertising for the public,National or regional guidelines on management of infections,Awareness raising from professional organizations,Conference/Events focused on tackling antibiotic resistance	Yes	Resistance to antibiotics,How to use antibiotics,Medical conditions for which antibiotics are used,Prescription of antibiotics,Links between the health of humans, animals and the environment
Female	24-35 years	Al Batinah North	Bs. Nurse with Specialist	Secondary care center (polyclinic or dialysis center)	11-15 years	False	True	True	True	True	False	True	True	Agree	Agree	Undecided	Agree	Undecided	Agree	Disagree	Disagree	Undecided	Undecided	Once a week	Never	Once a week	Not applicable	Instagram		Professional resources/publications		Yes	Media (TV/Radio) adverts,Social Media		Yes	My workplace,Social media		Unsure	TV or Radio advertising for the public,National or regional posters or leaflets on antibiotic awareness,World Antibiotic Awareness Week	No	Resistance to antibiotics,Links between the health of humans, animals and the environment
Female	24-35 years	Al Batinah North	Bs. Nurse	Hospital (any hospital type)	11-15 years	False	False	True	True	True	Unsure	True	False	Agree	Agree	Agree	Agree	Agree	I do not understand the question	I do not understand the question	Agree	Undecided	Strongly disagree	Never	Never	Never	Not applicable	Instagram		None of the above		Unsure	My workplace,Social Media		Yes	Colleague or peer		Yes	I am not aware of any initiatives	Unsure	Resistance to antibiotics
Male	36-45 years	Al Batinah North	Bs. Nurse	Hospital (any hospital type)	16-20 years	False	False	True	True	True	True	True	Unsure	Agree	Agree	Agree	Undecided	Disagree	Disagree	Disagree	Agree	I do not understand the question	Undecided	Never	Never	More than once a week	Insufficient time	YouTube,Instagram		Clinical practice guidelines,Documentation from the pharmaceutical industry,Medical representatives from industry,Previous clinical experience,Scientific journals,Professional resources/publications,Social media		No	My workplace,Government policy,Scientific organization		No	Social media,Published guidelines		Yes	I am not aware of any initiatives	Unsure	How to use antibiotics,Medical conditions for which antibiotics are used,Links between the health of humans, animals and the environment
Female	36-45 years	Al Batinah North	General Nurse	Secondary care center (polyclinic or dialysis center)	6-10 years	False	Unsure	True	True	Unsure	False	True	Unsure	Agree	Agree	Agree	Agree	Undecided	Agree	I do not understand the question	Agree	Agree	Undecided	Never	I do not remember	Once a week	Patient uninterested in information	Google+		Previous clinical experience,Infection specialists		No	My workplace		Yes	Colleague or peer,My workplace		Yes	Toolkits and resources for healthcare workers,Awareness raising from professional organizations,National or regional posters or leaflets on antibiotic awareness	Unsure	Medical conditions for which antibiotics are used,Prescription of antibiotics
Female	24-35 years	Ash Sharqiyah South	Bs. Nurse	Hospital (any hospital type)	3-5 years	True	True	True	True	False	True	True	False	Agree	Undecided	Strongly agree	Strongly agree	Agree	Strongly agree	Strongly agree	Strongly agree	Strongly agree	Disagree	More than once a week	Rarely	Rarely	I was able to give out advice or resources as needed	Instagram,Others		Clinical practice guidelines		Yes	My workplace		Yes	My workplace		Yes	TV or Radio advertising for the public,Toolkits and resources for healthcare workers,National or regional posters or leaflets on antibiotic awareness,World Antibiotic Awareness Week	Yes	Medical conditions for which antibiotics are used,Links between the health of humans, animals and the environment
Female	24-35 years	Ash Sharqiyah South	Bs. Nurse	Hospital (any hospital type)	3-5 years	False	False	True	Unsure	Unsure	False	True	False	Undecided	Agree	Agree	Strongly agree	Strongly agree	Strongly agree	Strongly agree	Strongly agree	Agree	Strongly agree	More than once a day	Rarely	More than once a day	Insufficient time	I do not use social media		Clinical practice guidelines,Documentation from the pharmaceutical industry		No	Colleague or peer,My workplace		Yes	Colleague or peer,My workplace		Yes	TV or Radio advertising for the public,Awareness raising from professional organizations	No	Resistance to antibiotics,How to use antibiotics,Prescription of antibiotics
Female	36-45 years	Ash Sharqiyah South	General Nurse	Hospital (any hospital type)	6-10 years	False	True	True	True	True	False	False	Unsure	Agree	Agree	Agree	Agree	Agree	Agree	Agree	Agree	Agree	Agree	Once a day	More than once a day	More than once a day	I was able to give out advice or resources as needed	YouTube		Clinical practice guidelines		Yes	My workplace,Social Media,Training - conference/group,Government policy		Yes	My workplace,Training - conference/group		Yes	National or regional guidelines on management of infections,Awareness raising from professional organizations,Conference/Events focused on tackling antibiotic resistance,World Antibiotic Awareness Week	Yes	Medical conditions for which antibiotics are used,Links between the health of humans, animals and the environment
Female	36-45 years	Ash Sharqiyah South	General Nurse	Hospital (any hospital type)	0-2 years	True	True	True	True	True	False	False	False	Agree	Strongly disagree	Agree	Strongly agree	Agree	Agree	Undecided	Agree	Agree	Agree	More than once a day	Rarely	Once a day	Language barriers	Google+		Continuing education training courses		Yes	Training - conference/group		Yes	Training - one to one ,Government policy		Yes	National or regional guidelines on management of infections	Yes	Resistance to antibiotics
Female	36-45 years	Muscat	General Nurse	Primary health center	11-15 years	False	True	True	True	True	True	True	Unsure	Strongly agree	Strongly agree	Agree	Strongly agree	Undecided	Undecided	Disagree	Disagree	Undecided	Undecided	Not Applicable	Never	More than once a week	Insufficient time	Twitter,Google+,Instagram		Continuing education training courses,Infection specialists,Scientific journals		No	My workplace,Media (TV/Radio) adverts		Yes	Media (TV/radio) adverts,Social media		Yes	Toolkits and resources for healthcare workers,National or regional posters or leaflets on antibiotic awareness,World Antibiotic Awareness Week	Unsure	Resistance to antibiotics,Prescription of antibiotics,Links between the health of humans, animals and the environment
Female	24-35 years	Muscat	Bs. Nurse	Hospital (any hospital type)	11-15 years	False	False	True	True	True	True	True	Unsure	Strongly agree	Agree	Agree	Agree	Agree	Disagree	Undecided	Agree	Strongly agree	Agree	Once a week	Rarely	Once a week	No resources available	Instagram		Infection specialists		Yes	Published guidelines,Training - conference/group		No	My workplace,Others		No	TV or Radio advertising for the public,Awareness raising from professional organizations,World Antibiotic Awareness Week	Yes	How to use antibiotics,Links between the health of humans, animals and the environment
Female	36-45 years	Muscat	General Nurse	Hospital (any hospital type)	6-10 years	False	False	True	True	False	False	False	Unsure	Strongly agree	Agree	Agree	Strongly agree	Agree	Agree	Undecided	Agree	Undecided	Agree	More than once a day	Never	More than once a day	Insufficient time	Google+,YouTube,Instagram		Clinical practice guidelines		Yes	My workplace,Social Media		Yes	Colleague or peer,My workplace		Yes	National or regional guidelines on management of infections,Awareness raising from professional organizations	Yes	Resistance to antibiotics,How to use antibiotics,Prescription of antibiotics
Female	36-45 years	Muscat	Bs. Nurse with Specialist	Hospital (any hospital type)	16-20 years	False	False	True	True	True	True	True	False	Agree	Agree	Agree	Agree	Agree	Agree	Agree	Agree	Agree	Agree	Once a day	Rarely	Rarely	Patient uninterested in information	Twitter,Instagram		Clinical practice guidelines,Infection specialists		Yes	My workplace,Training - conference/group		No	Social media		No	TV or Radio advertising for the public,Awareness raising from professional organizations,World Antibiotic Awareness Week	Yes	Resistance to antibiotics,Medical conditions for which antibiotics are used
Female	36-45 years	Muscat	General Nurse	Hospital (any hospital type)	16-20 years	False	True	True	True	True	Unsure	True	Unsure	Agree	Undecided	Agree	Agree	Undecided	Agree	Agree	Agree	Agree	Undecided	Never	Never	Never	I was able to give out advice or resources as needed	Instagram		Social media		Yes	Social Media		Yes	Social media		Yes	Awareness raising from professional organizations,World Antibiotic Awareness Week	Unsure	Links between the health of humans, animals and the environment
Female	36-45 years	Muscat	General Nurse	Hospital (any hospital type)	11-15 years	False	True	True	True	True	True	True	Unsure	Agree	Agree	Agree	Agree	Agree	Undecided	Agree	Agree	Strongly agree	Strongly agree	Not Applicable	I do not remember	Never	No resources available	Google+		Clinical practice guidelines		Yes	My workplace		Yes	My workplace		Yes	Toolkits and resources for healthcare workers	Unsure	How to use antibiotics,Medical conditions for which antibiotics are used
Female	36-45 years	Muscat	Bs. Nurse with Specialist	Hospital (any hospital type)	11-15 years	False	Unsure	True	True	True	Unsure	True	False	Strongly agree	Undecided	Disagree	Agree	Not Applicable	Agree	Agree	Not Applicable	I do not understand the question	Not Applicable	More than once a day	Not Applicable	Not Applicable	I was not sure what advice to provide	LinkedIn,Google+,YouTube,Instagram		Clinical practice guidelines,Previous clinical experience,Infection specialists		No	My workplace,My medical professional body		Yes	Published guidelines		Unsure	TV or Radio advertising for the public,Awareness raising from professional organizations,Conference/Events focused on tackling antibiotic resistance,Newspaper (national) articles on antibiotic resistance,World Antibiotic Awareness Week	Unsure	Resistance to antibiotics
Male	24-35 years	Al Batinah North	General Nurse	Secondary care center (polyclinic or dialysis center)	6-10 years	False	True	True	True	True	False	Unsure	Unsure	Strongly disagree	Undecided	Undecided	Agree	Undecided	Disagree	Disagree	Disagree	Disagree	Undecided	More than once a week	Never	I do not remember	Patient does not require information	YouTube		Clinical practice guidelines		Unsure	Colleague or peer,My workplace,Training - conference/group		Unsure	My medical professional body ,Audit and feedback		Unsure	Toolkits and resources for healthcare workers,National or regional guidelines on management of infections	Yes	Resistance to antibiotics,How to use antibiotics
Female	24-35 years	Al Batinah North	Bs. Nurse	Hospital (any hospital type)	11-15 years	True	True	True	True	True	True	True	Unsure	Strongly agree	Strongly agree	Agree	Agree	Not Applicable	Undecided	Strongly agree	Agree	Strongly agree	Strongly agree	I do not remember	Never	I do not remember	Insufficient time	Google+		Social media		Unsure	Social Media		Yes	Social media		Yes	Toolkits and resources for healthcare workers,National or regional guidelines on management of infections	Unsure	Medical conditions for which antibiotics are used,Prescription of antibiotics
Female	36-45 years	Al Batinah North	General Nurse	Hospital (any hospital type)	16-20 years	False	True	True	True	False	False	True	Unsure	Agree	Agree	Disagree	Disagree	Undecided	Disagree	Agree	Agree	Not Applicable	I do not understand the question	Not Applicable	Not Applicable	Not Applicable	Not applicable	I do not use social media		I do not know		Unsure	My workplace,Media (TV/Radio) adverts,Social Media,Training - conference/group		No	My workplace,Media (TV/radio) adverts		Yes	Toolkits and resources for healthcare workers	Unsure	Medical conditions for which antibiotics are used,Links between the health of humans, animals and the environment
Female	36-45 years	Muscat	Bs. Nurse with Specialist	Hospital (any hospital type)	11-15 years	False	False	True	True	False	True	True	Unsure	Strongly agree	Strongly agree	Strongly agree	Strongly agree	Strongly agree	Agree	Agree	Agree	Undecided	Undecided	Rarely	Never	Never	Not applicable	I do not use social media		Clinical practice guidelines,Documentation from the pharmaceutical industry,Previous clinical experience,Continuing education training courses,Infection specialists,Scientific journals,Professional resources/publications		Yes	Colleague or peer,My workplace,Media (TV/Radio) adverts,My medical professional body		Yes	Colleague or peer,Media (TV/radio) adverts		Yes	TV or Radio advertising for the public,National or regional guidelines on management of infections,Awareness raising from professional organizations,Conference/Events focused on tackling antibiotic resistance,National or regional posters or leaflets on antibiotic awareness,World Antibiotic Awareness Week	Yes	Links between the health of humans, animals and the environment
Female	36-45 years	Muscat	General Nurse	Hospital (any hospital type)	16-20 years	False	False	True	True	True	True	True	False	Strongly agree	Strongly agree	Strongly agree	Strongly agree	Strongly agree	Strongly agree	Agree	Agree	Agree	Agree	I do not remember	I do not remember	I do not remember	Not applicable	I do not use social media		Infection specialists,Professional resources/publications		Yes	Media (TV/Radio) adverts,Social Media		Yes	My workplace,Social media		Yes	TV or Radio advertising for the public,Toolkits and resources for healthcare workers,National or regional posters or leaflets on antibiotic awareness,World Antibiotic Awareness Week	Unsure	Resistance to antibiotics,How to use antibiotics,Medical conditions for which antibiotics are used,Prescription of antibiotics,Links between the health of humans, animals and the environment
Female	24-35 years	Muscat	Bs. Nurse	Hospital (any hospital type)	3-5 years	False	True	True	True	True	True	True	Unsure	Agree	Agree	Agree	Agree	Undecided	Agree	Undecided	Undecided	Undecided	Agree	Once a week	Rarely	Rarely	Insufficient time	Instagram		Previous clinical experience		Unsure	My workplace		Yes	My workplace,Published guidelines		Yes	Toolkits and resources for healthcare workers,Conference/Events focused on tackling antibiotic resistance	Yes	How to use antibiotics
Female	24-35 years	Muscat	General Nurse	Hospital (any hospital type)	6-10 years	True	True	False	True	False	False	True	False	Agree	Agree	Agree	Agree	Agree	Agree	Agree	Agree	Agree	Agree	More than once a day	Never	Rarely	Insufficient time	Google+		Documentation from the pharmaceutical industry		No	My workplace		No	My workplace		Yes	Awareness raising from professional organizations	No	How to use antibiotics
Female	24-35 years	Muscat	Bs. Nurse	Hospital (any hospital type)	0-2 years	True	True	True	Unsure	False	False	False	False	I do not understand the question	Undecided	Agree	Agree	Agree	Disagree	Strongly agree	Strongly agree	Disagree	Undecided	More than once a day	Never	Rarely	Insufficient time	Google+		Clinical practice guidelines		No	My workplace		Unsure	My workplace		Unsure	Toolkits and resources for healthcare workers,National or regional guidelines on management of infections,Awareness raising from professional organizations	Unsure	Resistance to antibiotics,Links between the health of humans, animals and the environment
Male	36-45 years	Ash Sharqiyah South	Bs. Nurse with Specialist	Hospital (any hospital type)	11-15 years	True	True	True	True	Unsure	True	True	Unsure	Strongly agree	Strongly agree	Strongly agree	Agree	Undecided	Not Applicable	I do not understand the question	Agree	Strongly disagree	I do not understand the question	Never	Once a week	Once a week	I was able to give out advice or resources as needed	Facebook,LinkedIn,Instagram,Others		Continuing education training courses		Yes	My workplace,Social Media,Published guidelines,Training - conference/group,Scientific organization,Others		Yes	My workplace,Training - conference/group		Yes	Toolkits and resources for healthcare workers,National or regional guidelines on management of infections,Awareness raising from professional organizations,Conference/Events focused on tackling antibiotic resistance,National or regional posters or leaflets on antibiotic awareness,World Antibiotic Awareness Week	Yes	Resistance to antibiotics,How to use antibiotics,Medical conditions for which antibiotics are used,Prescription of antibiotics,Links between the health of humans, animals and the environment
Female	46-55 years	Muscat	General Nurse	Hospital (any hospital type)	21-25 years	False	Unsure	True	Unsure	Unsure	True	True	Unsure	I do not understand the question	Disagree	Agree	Agree	Disagree	Disagree	Disagree	Undecided	Undecided	Disagree	More than once a day	Never	Never	No resources available	Google+,YouTube		Clinical practice guidelines,Previous clinical experience,Continuing education training courses,Infection specialists		Yes	My workplace,Government policy		Yes	My workplace,Government policy		Unsure	National or regional guidelines on management of infections	Unsure	Resistance to antibiotics,Medical conditions for which antibiotics are used
Female	36-45 years	Muscat	Bs. Nurse	Hospital (any hospital type)	6-10 years	False	False	False	True	False	True	True	Unsure	Strongly agree	Strongly agree	Agree	Strongly agree	Strongly agree	Strongly agree	Strongly agree	Agree	Strongly agree	Strongly agree	More than once a week	Once a week	More than once a day	Insufficient time	Google+		Social media		Yes	My workplace		Yes	My workplace,Social media		Yes	I am not aware of any initiatives	Unsure	How to use antibiotics,Links between the health of humans, animals and the environment
Female	24-35 years	Muscat	General Nurse	Hospital (any hospital type)	6-10 years	True	True	True	Unsure	True	True	True	False	Agree	Agree	Agree	Agree	Agree	Agree	Agree	Strongly agree	Strongly disagree	Agree	More than once a day	I do not remember	Once a week	I was able to give out advice or resources as needed	Instagram		Social media		No	My workplace		No	Colleague or peer		No	TV or Radio advertising for the public	Yes	Resistance to antibiotics
Female	24-35 years	Muscat	Bs. Nurse	Hospital (any hospital type)	0-2 years	True	True	True	True	True	True	True	True	Disagree	Disagree	Agree	Disagree	Agree	Agree	Agree	Agree	Agree	Agree	Not Applicable	Not Applicable	Not Applicable	Difficulty getting patient to understand diagnosis	Google+		Infection specialists		No	My workplace		Yes	Colleague or peer,My workplace		Yes	World Antibiotic Awareness Week	No	Links between the health of humans, animals and the environment
Female	24-35 years	Muscat	Bs. Nurse	Hospital (any hospital type)	0-2 years	Unsure	False	True	True	Unsure	False	True	Unsure	Agree	Undecided	Undecided	Undecided	Undecided	Agree	Agree	Agree	Agree	Undecided	Never	Never	Rarely	Insufficient time	Instagram		Previous clinical experience,Infection specialists,Professional resources/publications,Social media		No	My workplace,Social Media,Scientific organization,Others		Yes	My workplace,Social media		Yes	TV or Radio advertising for the public,Toolkits and resources for healthcare workers,Conference/Events focused on tackling antibiotic resistance,World Antibiotic Awareness Week	Yes	Medical conditions for which antibiotics are used
Female	36-45 years	Muscat	Bs. Nurse with Specialist	Hospital (any hospital type)	11-15 years	False	False	True	True	False	False	True	Unsure	Agree	Agree	Agree	Undecided	Agree	Agree	Undecided	Agree	Undecided	Agree	More than once a week	Rarely	More than once a week	I was able to give out advice or resources as needed	LinkedIn,Google+,YouTube,Instagram		Clinical practice guidelines,Documentation from the pharmaceutical industry,Previous clinical experience,Continuing education training courses,Infection specialists		Yes	Colleague or peer,My workplace,My medical professional body		Yes	Colleague or peer,My workplace		Yes	National or regional guidelines on management of infections,Conference/Events focused on tackling antibiotic resistance	Yes	Resistance to antibiotics,Medical conditions for which antibiotics are used
Male	24-35 years	Muscat	General Nurse	Hospital (any hospital type)	11-15 years	False	False	True	True	True	True	True	True	Strongly agree	Strongly agree	Strongly agree	Agree	Strongly agree	Strongly agree	Strongly agree	Agree	Strongly agree	Strongly disagree	Never	Never	Never	Patient uninterested in information	Others		Infection specialists		No	My workplace		Yes	My workplace		Yes	I am not aware of any initiatives	Yes	Resistance to antibiotics,How to use antibiotics,Medical conditions for which antibiotics are used
Female	46-55 years	Muscat	General Nurse	Hospital (any hospital type)	16-20 years	False	False	True	True	True	True	False	False	I do not understand the question	Agree	Agree	Agree	Agree	Agree	Disagree	Disagree	Agree	Agree	Once a day	More than once a day	More than once a day	I was able to give out advice or resources as needed	Facebook,YouTube		Continuing education training courses,Professional resources/publications,Social media		Yes	Social Media		Yes	My workplace,Social media		Unsure	I am not aware of any initiatives	Yes	Resistance to antibiotics,How to use antibiotics,Medical conditions for which antibiotics are used,Prescription of antibiotics,Links between the health of humans, animals and the environment
Female	24-35 years	Muscat	General Nurse	Hospital (any hospital type)	6-10 years	True	True	True	Unsure	Unsure	True	True	Unsure	Disagree	Undecided	Disagree	Agree	Undecided	Disagree	Undecided	Disagree	I do not understand the question	Undecided	Once a week	Never	Never	I was not sure what advice to provide	Google+		Documentation from the pharmaceutical industry,Infection specialists		No	My workplace,Training - conference/group,My medical professional body		Yes	My workplace		Yes	Conference/Events focused on tackling antibiotic resistance,National or regional posters or leaflets on antibiotic awareness	Unsure	Resistance to antibiotics,How to use antibiotics,Medical conditions for which antibiotics are used,Prescription of antibiotics
Male	36-45 years	Ash Sharqiyah South	Bs. Nurse with Specialist	Hospital (any hospital type)	16-20 years	False	False	True	True	True	True	True	Unsure	Strongly agree	Agree	Undecided	Agree	Undecided	Strongly agree	Strongly agree	Agree	Undecided	Disagree	Rarely	Rarely	Never	Difficulty getting patient to understand diagnosis	Google+,YouTube,Others		Clinical practice guidelines,Documentation from the pharmaceutical industry,Medical representatives from industry,Professional resources/publications,Social media,Others		No	Others		Yes	Published guidelines,My medical professional body		Yes	Awareness raising from professional organizations,Conference/Events focused on tackling antibiotic resistance,National or regional posters or leaflets on antibiotic awareness	Yes	Resistance to antibiotics,Medical conditions for which antibiotics are used,Prescription of antibiotics
Female	46-55 years	Muscat	General Nurse	Hospital (any hospital type)	21-25 years	False	Unsure	True	True	True	True	True	Unsure	Agree	Strongly agree	Agree	Strongly disagree	Agree	Agree	Agree	Agree	Strongly agree	Agree	More than once a day	Never	Never	I was able to give out advice or resources as needed	Google+,YouTube		Clinical practice guidelines,Social media		No	My workplace		Yes	My workplace		Yes	National or regional guidelines on management of infections,Awareness raising from professional organizations	Yes	How to use antibiotics,Medical conditions for which antibiotics are used
Female	56-65 years	Muscat	General Nurse	Hospital (any hospital type)	>25 years	Unsure	True	True	True	Unsure	True	True	Unsure	Agree	Disagree	Agree	Disagree	Agree	Agree	Disagree	Disagree	Agree	Agree	Once a day	Never	More than once a week	I was not sure what advice to provide	Google+		Previous clinical experience		No	Media (TV/Radio) adverts,Newspaper		Yes	Media (TV/radio) adverts,Newspaper		No	TV or Radio advertising for the public	Yes	Resistance to antibiotics,How to use antibiotics,Prescription of antibiotics
Female	36-45 years	Muscat	Bs. Nurse with Specialist	Primary health center	16-20 years	False	False	True	True	True	True	True	Unsure	Strongly agree	Strongly agree	Strongly agree	Strongly agree	Agree	Agree	Agree	Agree	Undecided	Undecided	Not Applicable	Not Applicable	Never	Not applicable	I do not use social media		Previous clinical experience,Continuing education training courses,Infection specialists,Scientific journals,Professional resources/publications		Yes	Colleague or peer,Social Media		Yes	Colleague or peer,Social media		Yes	TV or Radio advertising for the public,Toolkits and resources for healthcare workers,National or regional guidelines on management of infections,World Antibiotic Awareness Week	Yes	Links between the health of humans, animals and the environment
Female	36-45 years	Muscat	General Nurse	Primary health center	16-20 years	Unsure	False	True	True	True	Unsure	Unsure	Unsure	Undecided	Undecided	Undecided	Agree	Disagree	Strongly agree	Undecided	Strongly agree	I do not understand the question	Undecided	Never	Never	I do not remember	No resources available	Google+		Clinical practice guidelines,Infection specialists,Social media		Yes	My workplace		Yes	My workplace		Yes	Toolkits and resources for healthcare workers,National or regional guidelines on management of infections,National or regional posters or leaflets on antibiotic awareness,World Antibiotic Awareness Week	Unsure	How to use antibiotics,Medical conditions for which antibiotics are used
Female	24-35 years	Muscat	General Nurse	Hospital (any hospital type)	11-15 years	True	True	True	True	False	True	False	Unsure	Agree	Disagree	Agree	Agree	Agree	Not Applicable	Disagree	Agree	Disagree	Agree	Rarely	Never	Once a day	Insufficient time	Facebook		Clinical practice guidelines,Infection specialists		Yes	Social Media		Yes	My workplace		Yes	National or regional guidelines on management of infections	Yes	Resistance to antibiotics
Female	24-35 years	Muscat	General Nurse	Hospital (any hospital type)	11-15 years	True	True	True	True	True	True	True	Unsure	Strongly agree	Agree	Strongly agree	Strongly agree	Strongly agree	Strongly agree	Strongly agree	Strongly agree	Strongly agree	Strongly agree	More than once a day	Rarely	Rarely	I was able to give out advice or resources as needed	Facebook,Google+,YouTube		Clinical practice guidelines,Continuing education training courses,Infection specialists		Yes	My workplace		Yes	Colleague or peer,My workplace		Yes	National or regional guidelines on management of infections	Yes	Resistance to antibiotics,How to use antibiotics,Medical conditions for which antibiotics are used
Male	24-35 years	Muscat	General Nurse	Hospital (any hospital type)	6-10 years	False	False	True	True	True	True	True	Unsure	Agree	Agree	Agree	Undecided	Agree	Agree	Disagree	Undecided	I do not understand the question	Undecided	Never	Never	Never	Not applicable	I do not use social media,Others		I do not know		Yes	My workplace,Training - conference/group		Unsure	My workplace		No	I am not aware of any initiatives	Unsure	Medical conditions for which antibiotics are used,Links between the health of humans, animals and the environment
Female	24-35 years	Muscat	General Nurse	Hospital (any hospital type)	11-15 years	False	False	True	True	True	False	Unsure	Unsure	I do not understand the question	Agree	Agree	Agree	Agree	Undecided	Disagree	Disagree	Undecided	Undecided	Never	Never	I do not remember	Not applicable	Twitter,Google+,Instagram		Previous clinical experience		No	My workplace		Yes	My workplace,Training - conference/group		Yes	Toolkits and resources for healthcare workers	Yes	Resistance to antibiotics,How to use antibiotics,Medical conditions for which antibiotics are used,Prescription of antibiotics,Links between the health of humans, animals and the environment
Female	24-35 years	Muscat	General Nurse	Primary health center	6-10 years	False	False	True	True	True	True	Unsure	True	Strongly agree	Strongly agree	Strongly agree	Strongly agree	Strongly agree	Strongly agree	Strongly agree	Strongly agree	Strongly agree	Strongly agree	Never	Never	More than once a day	I was able to give out advice or resources as needed	I do not use social media		Previous clinical experience		No	My workplace,Social Media		Yes	Social media		Yes	I am not aware of any initiatives	Unsure	Resistance to antibiotics,How to use antibiotics,Medical conditions for which antibiotics are used,Prescription of antibiotics
Female	24-35 years	Muscat	General Nurse	Hospital (any hospital type)	11-15 years	True	Unsure	True	True	False	True	Unsure	Unsure	Agree	Agree	Agree	Strongly agree	Agree	Agree	Agree	Agree	Not Applicable	Strongly agree	Rarely	Rarely	Never	Not applicable	I do not use social media		Clinical practice guidelines,Documentation from the pharmaceutical industry,Continuing education training courses		Unsure	Colleague or peer,My workplace,Published guidelines		Yes	My workplace,Published guidelines		Yes	Conference/Events focused on tackling antibiotic resistance	Unsure	Resistance to antibiotics
Male	24-35 years	Muscat	Bs. Nurse	Hospital (any hospital type)	6-10 years	False	False	True	True	True	True	True	False	Strongly agree	Agree	Agree	Agree	Agree	Agree	Agree	Agree	Agree	Agree	Once a week	Never	Never	Insufficient time	Facebook		Previous clinical experience,Continuing education training courses		Yes	Training - conference/group		Yes	My workplace,Training - conference/group		Yes	Toolkits and resources for healthcare workers	Yes	Prescription of antibiotics
Female	36-45 years	Muscat	Bs. Nurse	Hospital (any hospital type)	6-10 years	False	False	True	True	True	True	True	Unsure	Strongly agree	Disagree	Strongly agree	Strongly agree	Strongly agree	Strongly agree	Agree	Agree	Disagree	Undecided	Once a day	Not Applicable	Not Applicable	Not applicable	Google+,Others	What’s app	Clinical practice guidelines,Previous clinical experience,Continuing education training courses,Infection specialists		Yes	Colleague or peer,My workplace,Published guidelines,My medical professional body		Yes	My workplace,Published guidelines		Yes	Toolkits and resources for healthcare workers,National or regional guidelines on management of infections	Unsure	Resistance to antibiotics
Female	24-35 years	Muscat	General Nurse	Hospital (any hospital type)	6-10 years	False	True	True	True	False	False	False	False	Agree	Disagree	Agree	Agree	Strongly agree	Agree	I do not understand the question	Agree	Agree	Disagree	Once a day	Rarely	Rarely	Language barriers	Facebook,Google+,YouTube,Instagram		Clinical practice guidelines,Documentation from the pharmaceutical industry,Previous clinical experience,Continuing education training courses,Infection specialists,Social media		Yes	My workplace,Others		Yes	My workplace,Social media		Yes	Toolkits and resources for healthcare workers,Awareness raising from professional organizations,Conference/Events focused on tackling antibiotic resistance	Unsure	Resistance to antibiotics
Male	36-45 years	Muscat	General Nurse	Hospital (any hospital type)	6-10 years	True	True	True	True	True	True	True	False	Not Applicable	Agree	Undecided	Agree	Agree	Agree	Agree	Agree	Agree	Disagree	More than once a day	Once a day	Once a day	I was able to give out advice or resources as needed	Google+		Clinical practice guidelines		Yes	My workplace		Yes	My workplace,Social media		Yes	National or regional guidelines on management of infections	Yes	Medical conditions for which antibiotics are used
Female	36-45 years	Muscat	General Nurse	Hospital (any hospital type)	16-20 years	False	True	True	True	True	True	True	Unsure	Agree	Agree	Undecided	Agree	Undecided	Agree	Undecided	Agree	Undecided	Agree	Never	I do not remember	Once a week	No resources available	Instagram		Previous clinical experience,Continuing education training courses,Infection specialists,Social media		No	My medical professional body		Yes	Training - conference/group		Yes	TV or Radio advertising for the public,National or regional posters or leaflets on antibiotic awareness	Unsure	Resistance to antibiotics,Links between the health of humans, animals and the environment
Female	36-45 years	Muscat	General Nurse	Hospital (any hospital type)	16-20 years	False	True	True	True	True	True	True	Unsure	Strongly agree	Strongly agree	Strongly agree	Strongly agree	Strongly agree	Strongly agree	Agree	Strongly agree	Strongly agree	Disagree	Never	Never	Once a week	I was able to give out advice or resources as needed	Twitter,LinkedIn,Google+,YouTube,Instagram,Others		Clinical practice guidelines,Documentation from the pharmaceutical industry,Previous clinical experience,Continuing education training courses,Infection specialists,Scientific journals,Professional resources/publications,Social media		Yes	My workplace,Scientific organization		Yes	Colleague or peer,My workplace		Yes	Toolkits and resources for healthcare workers,Conference/Events focused on tackling antibiotic resistance,Newspaper (national) articles on antibiotic resistance	Yes	None
Female	36-45 years	Muscat	General Nurse	Hospital (any hospital type)	16-20 years	True	False	True	True	False	False	True	False	Strongly disagree	Agree	Strongly agree	Strongly agree	Agree	Strongly agree	Disagree	Disagree	Strongly disagree	I do not understand the question	More than once a day	Never	Once a week	I was able to give out advice or resources as needed	I do not use social media		Clinical practice guidelines,Documentation from the pharmaceutical industry,Continuing education training courses		Yes	My workplace,Social Media,Government policy		Yes	My workplace,Government policy		Yes	Toolkits and resources for healthcare workers,National or regional guidelines on management of infections	Yes	Medical conditions for which antibiotics are used
Female	24-35 years	Muscat	Bs. Nurse with Specialist	Hospital (any hospital type)	11-15 years	False	False	False	True	True	True	True	Unsure	Strongly agree	Strongly agree	Agree	Agree	Agree	Agree	Agree	Agree	Disagree	Disagree	More than once a day	Never	Once a day	I was able to give out advice or resources as needed	Facebook,YouTube		Infection specialists		Yes	My workplace		Yes	My workplace		Yes	Toolkits and resources for healthcare workers,National or regional guidelines on management of infections	Yes	Resistance to antibiotics,How to use antibiotics,Medical conditions for which antibiotics are used,Prescription of antibiotics,Links between the health of humans, animals and the environment
Female	24-35 years	Muscat	General Nurse	Hospital (any hospital type)	6-10 years	False	True	False	True	Unsure	True	True	Unsure	Agree	Disagree	Agree	Agree	Agree	Agree	Agree	Agree	Disagree	Not Applicable	More than once a day	Rarely	More than once a week	Difficulty getting patient to understand diagnosis	YouTube,Instagram,Others		Clinical practice guidelines,Documentation from the pharmaceutical industry,Previous clinical experience,Continuing education training courses,Infection specialists,Others		No	My workplace		Yes	My workplace,Training - conference/group		Yes	Toolkits and resources for healthcare workers,National or regional guidelines on management of infections	Yes	Resistance to antibiotics,Medical conditions for which antibiotics are used
Male	24-35 years	Muscat	General Nurse	Hospital (any hospital type)	11-15 years	True	True	True	True	True	True	True	True	Strongly agree	Strongly agree	Strongly agree	Agree	Agree	Agree	Agree	Agree	Strongly agree	Strongly agree	Once a day	Once a day	Once a day	I was able to give out advice or resources as needed	YouTube		Clinical practice guidelines,Previous clinical experience		No	My workplace,Government policy		Yes	Colleague or peer,My workplace		Yes	Toolkits and resources for healthcare workers,Awareness raising from professional organizations,Conference/Events focused on tackling antibiotic resistance	Yes	How to use antibiotics,Medical conditions for which antibiotics are used
Female	24-35 years	Muscat	General Nurse	Hospital (any hospital type)	6-10 years	True	True	True	True	True	False	False	Unsure	Agree	I do not understand the question	Agree	Strongly agree	Agree	Agree	Agree	Strongly disagree	Not Applicable	I do not understand the question	Once a day	Rarely	Rarely	Insufficient time	Facebook,Google+,YouTube		Clinical practice guidelines,Previous clinical experience,Infection specialists		Yes	My workplace,Social Media		Yes	My workplace,Training - conference/group		Yes	Toolkits and resources for healthcare workers	Unsure	Resistance to antibiotics,Links between the health of humans, animals and the environment
Female	36-45 years	Muscat	Bs. Nurse	Hospital (any hospital type)	3-5 years	False	False	True	True	False	True	Unsure	Unsure	I do not understand the question	Strongly disagree	Agree	Strongly agree	Strongly agree	Strongly agree	Agree	Agree	I do not understand the question	Disagree	Once a day	Rarely	I do not remember	Difficulty getting patient to understand diagnosis	Facebook,Google+,YouTube,Others		Clinical practice guidelines		Unsure	Government policy		Yes	Media (TV/radio) adverts		No	Toolkits and resources for healthcare workers,National or regional guidelines on management of infections,Awareness raising from professional organizations,Conference/Events focused on tackling antibiotic resistance,National or regional posters or leaflets on antibiotic awareness	Yes	Resistance to antibiotics,Medical conditions for which antibiotics are used,Prescription of antibiotics,Links between the health of humans, animals and the environment
Female	24-35 years	Muscat	General Nurse	Hospital (any hospital type)	11-15 years	True	True	True	True	True	True	Unsure	Unsure	Agree	Agree	Agree	Undecided	Undecided	Agree	Agree	Agree	Undecided	Undecided	More than once a week	More than once a week	More than once a week	I was not sure what advice to provide	I do not use social media		Infection specialists		Yes	My workplace		Yes	My workplace,Audit and feedback		Yes	Toolkits and resources for healthcare workers,National or regional guidelines on management of infections,Awareness raising from professional organizations,Conference/Events focused on tackling antibiotic resistance,National or regional posters or leaflets on antibiotic awareness,World Antibiotic Awareness Week	Yes	Medical conditions for which antibiotics are used
Female	24-35 years	Muscat	Bs. Nurse	Hospital (any hospital type)	3-5 years	True	True	True	True	True	Unsure	True	Unsure	I do not understand the question	Agree	Agree	Agree	Disagree	Agree	Agree	Agree	Agree	Agree	Once a day	Rarely	Once a day	Not applicable	Facebook,YouTube,Others		Clinical practice guidelines		Yes	My workplace		Yes	My workplace		Yes	Toolkits and resources for healthcare workers,Awareness raising from professional organizations	Yes	Medical conditions for which antibiotics are used,Links between the health of humans, animals and the environment
Female	24-35 years	Muscat	Bs. Nurse	Hospital (any hospital type)	11-15 years	False	False	True	True	False	True	True	Unsure	Agree	Agree	Agree	Agree	Agree	Agree	Agree	Agree	Undecided	Agree	More than once a day	Once a day	Once a day	I was able to give out advice or resources as needed	Google+		Infection specialists		Yes	My workplace,Published guidelines,My medical professional body ,Audit and feedback		Yes	Published guidelines,Training - conference/group		Yes	National or regional guidelines on management of infections,Awareness raising from professional organizations	Yes	Links between the health of humans, animals and the environment
Female	24-35 years	Muscat	General Nurse	Hospital (any hospital type)	11-15 years	False	False	True	True	True	True	True	Unsure	Agree	Undecided	Agree	Agree	Disagree	Undecided	Disagree	Disagree	Undecided	Undecided	More than once a week	Never	Never	I was not sure what advice to provide	Others		Previous clinical experience		No	My workplace		Yes	My workplace		Yes	I am not aware of any initiatives	No	Resistance to antibiotics,How to use antibiotics,Medical conditions for which antibiotics are used,Prescription of antibiotics
Female	24-35 years	Muscat	General Nurse	Hospital (any hospital type)	6-10 years	False	True	True	True	True	True	True	Unsure	Agree	Agree	Agree	Agree	Agree	Agree	Agree	Agree	Agree	Undecided	Once a day	Never	Never	Insufficient time	Others		Previous clinical experience		No	My workplace		Yes	My workplace		Yes	Awareness raising from professional organizations	Yes	How to use antibiotics
Male	24-35 years	Muscat	General Nurse	Hospital (any hospital type)	6-10 years	False	False	True	True	False	True	True	False	Strongly agree	Agree	Agree	Agree	Agree	Disagree	Disagree	Agree	Agree	Agree	More than once a day	Rarely	Rarely	Patient does not require information	Google+,YouTube		Clinical practice guidelines		Yes	My workplace		Yes	Colleague or peer,My workplace		Yes	TV or Radio advertising for the public	Yes	How to use antibiotics
Female	24-35 years	Muscat	Bs. Nurse	Hospital (any hospital type)	6-10 years	True	True	True	True	Unsure	True	False	Unsure	Agree	I do not understand the question	Not Applicable	Agree	Agree	Agree	Undecided	Not Applicable	Agree	Agree	Once a day	Never	I do not remember	Not applicable	Google+		Others		Unsure	Others		Unsure	Others		Unsure	Toolkits and resources for healthcare workers,Newspaper (national) articles on antibiotic resistance	Unsure	Others
Female	36-45 years	Muscat	General Nurse	Hospital (any hospital type)	16-20 years	False	True	True	True	False	True	True	False	Agree	Agree	Agree	Undecided	Undecided	Undecided	Agree	Agree	Undecided	Agree	More than once a day	Never	Rarely	I was able to give out advice or resources as needed	Google+		Clinical practice guidelines,Documentation from the pharmaceutical industry,Previous clinical experience,Continuing education training courses,Infection specialists,Professional resources/publications		Yes	My workplace,Training - conference/group		Yes	My workplace,Training - conference/group		Yes	National or regional guidelines on management of infections,Awareness raising from professional organizations,Conference/Events focused on tackling antibiotic resistance	Yes	Resistance to antibiotics,How to use antibiotics,Medical conditions for which antibiotics are used,Prescription of antibiotics,Links between the health of humans, animals and the environment
Female	46-55 years	Muscat	General Nurse	Hospital (any hospital type)	16-20 years	False	False	True	True	False	True	False	Unsure	Agree	Disagree	Disagree	Agree	I do not understand the question	I do not understand the question	Undecided	Agree	Disagree	Disagree	More than once a week	Rarely	Once a day	I was able to give out advice or resources as needed	Google+		Clinical practice guidelines		Yes	My workplace		Yes	My workplace		Yes	National or regional guidelines on management of infections	Yes	How to use antibiotics
Female	36-45 years	Muscat	Bs. Nurse	Hospital (any hospital type)	11-15 years	False	True	True	True	False	False	Unsure	Unsure	Agree	Disagree	Disagree	Disagree	Disagree	Disagree	Disagree	Disagree	I do not understand the question	I do not understand the question	Never	Never	Never	Not applicable	I do not use social media		Clinical practice guidelines		No	Others		Unsure	My workplace,Training - conference/group		Unsure	I am not aware of any initiatives	Unsure	Links between the health of humans, animals and the environment
Female	46-55 years	Muscat	Bs. Nurse with Specialist	Hospital (any hospital type)	6-10 years	False	False	True	True	False	True	True	Unsure	Strongly agree	Strongly agree	Strongly agree	Strongly agree	Strongly agree	Strongly agree	Strongly agree	Strongly agree	Agree	Strongly agree	Never	Never	I do not remember	Not applicable	Others		Clinical practice guidelines,Documentation from the pharmaceutical industry,Previous clinical experience,Continuing education training courses,Infection specialists,Professional resources/publications		Yes	My workplace,Published guidelines,Training - conference/group,Government policy,Audit and feedback		Yes	Government policy,Audit and feedback		Yes	Conference/Events focused on tackling antibiotic resistance	Yes	Resistance to antibiotics
Female	36-45 years	Muscat	General Nurse	Hospital (any hospital type)	11-15 years	True	True	True	True	True	True	True	Unsure	Agree	Agree	Agree	Agree	Agree	Strongly agree	Agree	Agree	Not Applicable	Agree	More than once a day	Rarely	More than once a day	Language barriers	Google+		Clinical practice guidelines,Previous clinical experience,Continuing education training courses,Infection specialists,Professional resources/publications		Unsure	Colleague or peer,My workplace,Government policy,My medical professional body		Yes	My workplace,Government policy		Yes	National or regional guidelines on management of infections,Awareness raising from professional organizations,National or regional posters or leaflets on antibiotic awareness	Yes	Resistance to antibiotics,How to use antibiotics,Medical conditions for which antibiotics are used,Prescription of antibiotics
Female	36-45 years	Muscat	General Nurse	Primary health center	21-25 years	False	False	True	True	True	Unsure	Unsure	True	Agree	Agree	Agree	Agree	Agree	Agree	Agree	Agree	Strongly agree	Agree	Once a week	Rarely	Once a week	Difficulty getting patient to understand diagnosis	Google+		Clinical practice guidelines		No	My workplace,Training - conference/group,Audit and feedback		Yes	Training - conference/group		Yes	Toolkits and resources for healthcare workers,Awareness raising from professional organizations,Conference/Events focused on tackling antibiotic resistance	Unsure	Links between the health of humans, animals and the environment
Female	24-35 years	Muscat	General Nurse	Primary health center	11-15 years	Unsure	Unsure	True	True	Unsure	Unsure	Unsure	Unsure	Undecided	Agree	Agree	Strongly agree	Agree	Undecided	Agree	Agree	I do not understand the question	Undecided	Never	Never	I do not remember	I was able to give out advice or resources as needed	Google+		I do not know		Unsure	My workplace		Unsure	My workplace,Others		Yes	I am not aware of any initiatives	Unsure	Others
Female	24-35 years	Muscat	General Nurse	Primary health center	11-15 years	Unsure	Unsure	True	True	Unsure	Unsure	Unsure	Unsure	Undecided	Undecided	Undecided	Strongly agree	Undecided	Undecided	Agree	Agree	Undecided	Undecided	Not Applicable	Never	Never	Not applicable	Others		Others		Unsure	My workplace		Yes	Others		Unsure	TV or Radio advertising for the public,Toolkits and resources for healthcare workers,National or regional guidelines on management of infections,Conference/Events focused on tackling antibiotic resistance,National or regional posters or leaflets on antibiotic awareness,World Antibiotic Awareness Week	Unsure	Resistance to antibiotics,Prescription of antibiotics
Female	24-35 years	Muscat	General Nurse	Primary health center	6-10 years	True	Unsure	Unsure	True	False	True	True	True	Agree	Agree	Strongly agree	Strongly agree	Undecided	Undecided	Agree	Undecided	Agree	Undecided	Rarely	Rarely	More than once a week	I was able to give out advice or resources as needed	Google+,YouTube,Instagram,Others	واتس اب	Previous clinical experience,Scientific journals,Professional resources/publications,Social media		Unsure	Social Media,Scientific organization,My medical professional body		Yes	Colleague or peer,My workplace		Unsure	Awareness raising from professional organizations,Conference/Events focused on tackling antibiotic resistance,National or regional posters or leaflets on antibiotic awareness	Yes	How to use antibiotics,Medical conditions for which antibiotics are used,Prescription of antibiotics
Female	36-45 years	Muscat	General Nurse	Hospital (any hospital type)	16-20 years	True	False	True	True	True	True	True	Unsure	I do not understand the question	Agree	Agree	Agree	Agree	Agree	Agree	Agree	Agree	Strongly disagree	Rarely	Once a week	More than once a week	Difficulty getting patient to understand diagnosis	I do not use social media		Infection specialists		Unsure	My workplace		Yes	Training - conference/group		Yes	World Antibiotic Awareness Week	Yes	Links between the health of humans, animals and the environment
Male	36-45 years	Muscat	General Nurse	Secondary care center (polyclinic or dialysis center)	11-15 years	True	True	True	True	True	True	True	Unsure	Strongly agree	Strongly agree	Strongly agree	Strongly agree	Strongly agree	Strongly agree	Strongly agree	Strongly agree	Agree	Strongly agree	Once a week	More than once a week	Once a week	I was able to give out advice or resources as needed	Instagram		Professional resources/publications		No	My workplace		Yes	Training - conference/group,Government policy		Yes	Awareness raising from professional organizations,Conference/Events focused on tackling antibiotic resistance	Yes	Resistance to antibiotics
Male	24-35 years	Muscat	General Nurse	Primary health center	6-10 years	False	False	True	True	True	True	False	False	Undecided	Agree	Strongly disagree	Undecided	Strongly agree	Strongly agree	Strongly agree	Disagree	Undecided	Agree	More than once a day	Rarely	Once a week	Patient uninterested in information	Google+		Documentation from the pharmaceutical industry		No	My workplace		Unsure	Newspaper		Unsure	TV or Radio advertising for the public	Unsure	Medical conditions for which antibiotics are used
Female	36-45 years	Muscat	General Nurse	Secondary care center (polyclinic or dialysis center)	16-20 years	True	False	False	True	True	True	True	Unsure	Strongly agree	Agree	Strongly agree	Agree	Agree	Agree	Agree	Agree	Agree	Agree	Never	Never	Rarely	Not applicable	Twitter,Facebook,Google+,Instagram,Others		Clinical practice guidelines,Medical representatives from industry,Previous clinical experience,Infection specialists,Scientific journals		Yes	Colleague or peer,My workplace,Training - conference/group,Government policy,My medical professional body		Yes	My workplace,My medical professional body		Yes	Toolkits and resources for healthcare workers,Awareness raising from professional organizations,Conference/Events focused on tackling antibiotic resistance,World Antibiotic Awareness Week	Unsure	Resistance to antibiotics,How to use antibiotics,Medical conditions for which antibiotics are used,Prescription of antibiotics,Links between the health of humans, animals and the environment
Female	36-45 years	Muscat	General Nurse	Hospital (any hospital type)	16-20 years	True	False	True	True	Unsure	True	Unsure	Unsure	Agree	Agree	Undecided	Agree	Agree	Agree	Strongly agree	Strongly agree	Undecided	Strongly disagree	Never	Never	Never	I was not sure what advice to provide	Google+		Clinical practice guidelines		No	Colleague or peer,My medical professional body		Yes	Colleague or peer,Media (TV/radio) adverts		Yes	Toolkits and resources for healthcare workers,National or regional guidelines on management of infections,World Antibiotic Awareness Week	Yes	Resistance to antibiotics,Links between the health of humans, animals and the environment
Female	36-45 years	Muscat	General Nurse	Primary health center	16-20 years	False	False	True	True	True	True	True	Unsure	Agree	Agree	Agree	Agree	Agree	Agree	Agree	Agree	Agree	Strongly disagree	Not Applicable	Once a week	Once a week	I was able to give out advice or resources as needed	Others		Continuing education training courses,Infection specialists		No	Social Media		Yes	Social media,My medical professional body		Yes	Toolkits and resources for healthcare workers,National or regional posters or leaflets on antibiotic awareness	Yes	Medical conditions for which antibiotics are used
Female	24-35 years	Muscat	General Nurse	Hospital (any hospital type)	6-10 years	False	True	True	True	False	False	False	Unsure	Agree	Agree	Agree	Agree	Agree	Agree	Agree	Agree	Agree	Agree	More than once a day	Once a week	Once a week	Insufficient time	Twitter,Facebook,Google+,YouTube,Instagram		Clinical practice guidelines,Documentation from the pharmaceutical industry,Previous clinical experience		Yes	My workplace,Government policy,My medical professional body ,Audit and feedback		Yes	My workplace,Government policy		Yes	Awareness raising from professional organizations,Conference/Events focused on tackling antibiotic resistance,World Antibiotic Awareness Week	Unsure	Resistance to antibiotics
Male	24-35 years	Muscat	Bs. Nurse with Specialist	Hospital (any hospital type)	11-15 years	False	False	True	True	True	True	True	Unsure	Strongly agree	Strongly agree	Strongly agree	Strongly agree	Strongly agree	Strongly agree	Strongly agree	Strongly agree	Agree	Strongly agree	More than once a week	Rarely	More than once a day	I was able to give out advice or resources as needed	Google+,YouTube,Others		Clinical practice guidelines,Continuing education training courses,Professional resources/publications		Yes	Colleague or peer,My workplace,Published guidelines,Training - conference/group,Government policy,Audit and feedback		Yes	Colleague or peer,Training - conference/group		Yes	National or regional guidelines on management of infections,Awareness raising from professional organizations,National or regional posters or leaflets on antibiotic awareness,World Antibiotic Awareness Week	Yes	Resistance to antibiotics,How to use antibiotics,Medical conditions for which antibiotics are used,Prescription of antibiotics
Female	24-35 years	Muscat	Bs. Nurse	Hospital (any hospital type)	3-5 years	True	False	True	True	True	True	True	Unsure	Agree	I do not understand the question	Agree	Undecided	Agree	Undecided	Undecided	Undecided	Agree	Undecided	More than once a day	Rarely	Once a week	I was able to give out advice or resources as needed	YouTube		Infection specialists		No	Colleague or peer		Yes	My workplace,Training - one to one		Yes	Toolkits and resources for healthcare workers,I am not aware of any initiatives	Unsure	Links between the health of humans, animals and the environment,Others	تاثير استخدام اكثر من نوع للمضادات لفتره زمنيه طويله لمريض واحد
Female	24-35 years	Muscat	General Nurse	Secondary care center (polyclinic or dialysis center)	6-10 years	False	True	True	True	True	True	True	Unsure	Agree	Agree	Agree	Agree	Strongly agree	Undecided	Agree	Agree	Agree	Agree	Rarely	Rarely	More than once a day	Insufficient time	Twitter,YouTube,Instagram		Medical representatives from industry,Continuing education training courses,Infection specialists		Yes	My workplace		Yes	Colleague or peer,Training - conference/group		Yes	TV or Radio advertising for the public,Toolkits and resources for healthcare workers,National or regional guidelines on management of infections,Awareness raising from professional organizations,Conference/Events focused on tackling antibiotic resistance	Unsure	Resistance to antibiotics,How to use antibiotics,Medical conditions for which antibiotics are used,Prescription of antibiotics,Links between the health of humans, animals and the environment
Male	24-35 years	Muscat	General Nurse	Hospital (any hospital type)	11-15 years	True	True	True	True	True	False	True	Unsure	Strongly agree	Strongly agree	Strongly agree	Strongly agree	Undecided	Undecided	Disagree	Disagree	Strongly agree	Undecided	Never	Never	Never	I was able to give out advice or resources as needed	Google+,YouTube,Instagram		Clinical practice guidelines,Documentation from the pharmaceutical industry,Infection specialists		No	Colleague or peer,My workplace		Yes	Colleague or peer,My workplace		Yes	National or regional guidelines on management of infections	Yes	Resistance to antibiotics
Female	24-35 years	Muscat	Bs. Nurse	Hospital (any hospital type)	11-15 years	True	Unsure	True	True	True	True	True	Unsure	Strongly agree	Strongly agree	Agree	Agree	Strongly agree	Agree	Undecided	Agree	Strongly agree	I do not understand the question	Never	Never	Never	Not applicable	Instagram,Others		Clinical practice guidelines,Documentation from the pharmaceutical industry,Infection specialists,Professional resources/publications		No	Colleague or peer,My workplace		Yes	My workplace,Training - one to one		Unsure	National or regional guidelines on management of infections,Conference/Events focused on tackling antibiotic resistance,National or regional posters or leaflets on antibiotic awareness	Yes	Resistance to antibiotics,How to use antibiotics,Medical conditions for which antibiotics are used
Female	24-35 years	Muscat	General Nurse	Hospital (any hospital type)	11-15 years	True	True	True	True	Unsure	True	True	True	Agree	Agree	Agree	Undecided	Disagree	Disagree	Disagree	Disagree	Agree	Agree	More than once a day	Rarely	Rarely	Insufficient time	Google+		Infection specialists		Yes	My workplace		Yes	My workplace		Yes	Conference/Events focused on tackling antibiotic resistance	Yes	How to use antibiotics
Female	24-35 years	Ad Dakhiliyah	General Nurse	Hospital (any hospital type)	11-15 years	False	False	True	True	True	False	False	False	Agree	Agree	Agree	Disagree	Agree	Agree	Agree	Agree	I do not understand the question	Agree	Not Applicable	Rarely	More than once a week	Difficulty getting patient to understand diagnosis	Instagram		Clinical practice guidelines		Yes	My workplace		Yes	My workplace,My medical professional body		Yes	I am not aware of any initiatives	Unsure	Medical conditions for which antibiotics are used
Male	24-35 years	Al Batinah South	General Nurse	Hospital (any hospital type)	11-15 years	False	False	True	True	Unsure	False	Unsure	Unsure	Agree	Agree	Agree	Agree	Undecided	Agree	Agree	Agree	Not Applicable	Disagree	More than once a day	Never	Rarely	Patient uninterested in information	Twitter,Instagram		Infection specialists		Unsure	My workplace		Yes	My workplace		Yes	TV or Radio advertising for the public	No	Medical conditions for which antibiotics are used
Female	36-45 years	Al Batinah South	General Nurse	Hospital (any hospital type)	11-15 years	False	False	True	True	True	False	True	Unsure	Agree	Agree	Agree	Strongly agree	Agree	Strongly agree	Strongly agree	Agree	Undecided	Undecided	More than once a week	Rarely	More than once a week	I was able to give out advice or resources as needed	LinkedIn,YouTube		Infection specialists		No	My workplace		Yes	My workplace		Yes	Toolkits and resources for healthcare workers	Unsure	How to use antibiotics,Medical conditions for which antibiotics are used
Female	24-35 years	Muscat	General Nurse	Hospital (any hospital type)	6-10 years	False	False	True	True	True	True	False	Unsure	Strongly agree	Strongly agree	Agree	Agree	Strongly agree	Strongly agree	Agree	Agree	Strongly agree	Strongly agree	Never	Never	Never	Patient uninterested in information	I do not use social media		I do not know		Yes	Scientific organization,Others		Yes	Others		Yes	TV or Radio advertising for the public,Awareness raising from professional organizations,Conference/Events focused on tackling antibiotic resistance,Newspaper (national) articles on antibiotic resistance,World Antibiotic Awareness Week	Yes	Medical conditions for which antibiotics are used,Prescription of antibiotics
Female	36-45 years	Al Batinah South	General Nurse	Hospital (any hospital type)	16-20 years	False	False	True	True	True	True	True	Unsure	Strongly agree	Agree	Agree	Agree	Agree	Agree	Agree	Agree	Agree	Agree	More than once a day	Never	I do not remember	I was able to give out advice or resources as needed	Facebook,I do not use social media		I do not know		Yes	My workplace		Yes	My workplace		Yes	I am not aware of any initiatives	Unsure	Resistance to antibiotics
Female	24-35 years	Al Batinah South	General Nurse	Primary health center	6-10 years	False	True	True	True	True	False	True	True	Agree	Agree	Agree	Agree	I do not understand the question	Agree	Agree	Disagree	Disagree	Disagree	Not Applicable	Not Applicable	Not Applicable	Not applicable	Google+		I do not know		Yes	My workplace		No	My workplace		Yes	TV or Radio advertising for the public	Yes	Resistance to antibiotics
Female	36-45 years	Ash Sharqiyah South	General Nurse	Hospital (any hospital type)	6-10 years	Unsure	Unsure	True	False	True	True	True	True	Agree	Disagree	Undecided	Agree	Agree	Disagree	Agree	Disagree	Strongly disagree	Agree	Never	More than once a day	Never	Difficulty getting patient to understand diagnosis	Facebook,Google+,YouTube,Others		Documentation from the pharmaceutical industry,Medical representatives from industry		Yes	Training - one to one ,Others		Yes	My workplace,Social media		Yes	Toolkits and resources for healthcare workers,National or regional guidelines on management of infections	Yes	Resistance to antibiotics,How to use antibiotics,Prescription of antibiotics
Female	24-35 years	Al Batinah South	General Nurse	Hospital (any hospital type)	6-10 years	True	True	True	True	False	True	True	Unsure	I do not understand the question	Strongly disagree	Agree	Strongly agree	Agree	Agree	Agree	Agree	I do not understand the question	Agree	Never	Never	More than once a day	Patient uninterested in information	I do not use social media		Clinical practice guidelines,Infection specialists		Yes	Colleague or peer,My workplace		No	Colleague or peer,My workplace		Yes	Toolkits and resources for healthcare workers,Awareness raising from professional organizations,Conference/Events focused on tackling antibiotic resistance	Unsure	Resistance to antibiotics,How to use antibiotics,Medical conditions for which antibiotics are used,Prescription of antibiotics
Female	24-35 years	Al Batinah North	General Nurse	Hospital (any hospital type)	3-5 years	Unsure	True	True	True	Unsure	True	True	Unsure	Agree	Agree	Strongly disagree	Strongly disagree	Strongly disagree	Agree	Agree	Not Applicable	Not Applicable	Not Applicable	More than once a day	Rarely	Rarely	No resources available	Twitter,YouTube,Instagram,Others		Clinical practice guidelines,Documentation from the pharmaceutical industry,Medical representatives from industry,Previous clinical experience,Continuing education training courses		No	Colleague or peer,My workplace,Social Media		Yes	Training - conference/group,Scientific organization		Unsure	Awareness raising from professional organizations	Unsure	Resistance to antibiotics,Medical conditions for which antibiotics are used,Links between the health of humans, animals and the environment
Female	24-35 years	Al Batinah South	General Nurse	Secondary care center (polyclinic or dialysis center)	6-10 years	False	Unsure	True	True	True	Unsure	Unsure	Unsure	Agree	Agree	Agree	Agree	Agree	Agree	Agree	Agree	Agree	Agree	Not Applicable	I do not remember	More than once a week	I was able to give out advice or resources as needed	Others		None of the above		Yes	My workplace		Yes	My workplace,Social media		Yes	I am not aware of any initiatives	Unsure	Resistance to antibiotics,How to use antibiotics,Medical conditions for which antibiotics are used,Links between the health of humans, animals and the environment
Female	36-45 years	Al Batinah South	General Nurse	Primary health center	11-15 years	False	True	True	True	True	Unsure	True	Unsure	Strongly agree	Agree	Agree	Agree	Agree	Agree	Disagree	Agree	Agree	Strongly agree	Rarely	Rarely	Once a week	Difficulty getting patient to understand diagnosis	Others		Previous clinical experience		Unsure	My workplace		Yes	My workplace		Yes	TV or Radio advertising for the public	Unsure	Medical conditions for which antibiotics are used
Female	36-45 years	Al Buraymi	General Nurse	Hospital (any hospital type)	11-15 years	False	False	True	True	True	True	True	True	Agree	Disagree	Agree	Agree	Agree	Agree	Agree	Agree	Agree	Agree	Rarely	Never	Never	I was able to give out advice or resources as needed	Google+		Clinical practice guidelines,Documentation from the pharmaceutical industry,Continuing education training courses		No	Colleague or peer,My workplace,Published guidelines,Audit and feedback		Yes	Colleague or peer,My workplace		Yes	Awareness raising from professional organizations	No	How to use antibiotics
Female	24-35 years	Al Buraymi	Bs. Nurse with Specialist	Hospital (any hospital type)	11-15 years	Unsure	Unsure	True	True	True	True	True	False	Agree	Disagree	Agree	Agree	Agree	Agree	Agree	Agree	Disagree	Agree	More than once a week	Rarely	Rarely	No resources available	Others		Scientific journals		Yes	Social Media		Yes	Colleague or peer,Government policy		Yes	Awareness raising from professional organizations	Yes	Resistance to antibiotics
Female	24-35 years	Al Batinah South	General Nurse	Hospital (any hospital type)	0-2 years	False	Unsure	True	True	True	True	True	Unsure	Agree	Agree	Agree	Agree	Disagree	Undecided	Agree	Undecided	Disagree	Disagree	Never	Never	I do not remember	No resources available	YouTube		Documentation from the pharmaceutical industry,Infection specialists,Professional resources/publications		No	My workplace		Unsure	My workplace,Published guidelines		No	I am not aware of any initiatives	Yes	Medical conditions for which antibiotics are used
Female	24-35 years	Al Buraymi	General Nurse	Hospital (any hospital type)	6-10 years	False	True	True	True	True	False	Unsure	Unsure	Agree	Agree	Agree	Agree	Agree	Agree	Agree	Agree	Not Applicable	Agree	More than once a week	More than once a week	More than once a week	Language barriers	Facebook,YouTube		Previous clinical experience		Yes	My workplace,Media (TV/Radio) adverts		Yes	My workplace,Social media		Yes	Newspaper (national) articles on antibiotic resistance	Yes	How to use antibiotics
Female	46-55 years	Al Buraymi	General Nurse	Hospital (any hospital type)	11-15 years	True	True	True	True	False	True	True	Unsure	Disagree	Agree	Agree	Strongly agree	Agree	Agree	Agree	Agree	Agree	Agree	Rarely	Once a day	Once a day	I was able to give out advice or resources as needed	YouTube		Documentation from the pharmaceutical industry		Yes	My workplace		No	Colleague or peer,Social media		No	National or regional guidelines on management of infections,Awareness raising from professional organizations,Conference/Events focused on tackling antibiotic resistance,National or regional posters or leaflets on antibiotic awareness	Unsure	Medical conditions for which antibiotics are used
Female	36-45 years	Al Buraymi	Bs. Nurse	Hospital (any hospital type)	16-20 years	False	False	True	True	Unsure	True	Unsure	Unsure	Agree	I do not understand the question	Agree	Agree	Not Applicable	Strongly agree	Not Applicable	Not Applicable	Agree	Agree	Not Applicable	Not Applicable	Not Applicable	Not applicable	Google+		Clinical practice guidelines,Continuing education training courses,Infection specialists,Scientific journals,Professional resources/publications		Yes	Colleague or peer,My workplace,Published guidelines,Training - conference/group,My medical professional body		Yes	Government policy,My medical professional body		Yes	National or regional guidelines on management of infections,Awareness raising from professional organizations,Conference/Events focused on tackling antibiotic resistance	Unsure	Medical conditions for which antibiotics are used
Female	36-45 years	Al Buraymi	Bs. Nurse	Hospital (any hospital type)	16-20 years	False	True	True	True	True	True	True	Unsure	Strongly agree	Undecided	Agree	Strongly agree	Strongly agree	Agree	Agree	Agree	Undecided	Agree	Rarely	Rarely	Rarely	Not applicable	Facebook,Google+,YouTube,Instagram		Clinical practice guidelines,Documentation from the pharmaceutical industry,Previous clinical experience,Continuing education training courses,Infection specialists,Professional resources/publications,Social media		Unsure	My workplace,Media (TV/Radio) adverts,Social Media,Newspaper,Published guidelines,My medical professional body		Yes	My workplace,Social media		Yes	National or regional guidelines on management of infections,Awareness raising from professional organizations,National or regional posters or leaflets on antibiotic awareness	Yes	Resistance to antibiotics,How to use antibiotics,Medical conditions for which antibiotics are used,Prescription of antibiotics,Links between the health of humans, animals and the environment
Male	24-35 years	Al Buraymi	General Nurse	Hospital (any hospital type)	0-2 years	False	False	True	True	False	True	True	True	Strongly agree	Agree	Strongly agree	Agree	Agree	Agree	Strongly agree	Agree	Agree	Agree	Not Applicable	Rarely	Rarely	I was able to give out advice or resources as needed	Twitter,Google+,YouTube,Instagram,Others		Clinical practice guidelines,Documentation from the pharmaceutical industry,Previous clinical experience,Continuing education training courses,Infection specialists,Scientific journals,Professional resources/publications,Social media		No	My workplace,Government policy,Scientific organization,My medical professional body		No	Colleague or peer,My workplace		No	Toolkits and resources for healthcare workers,Awareness raising from professional organizations	Yes	Resistance to antibiotics,How to use antibiotics,Medical conditions for which antibiotics are used,Prescription of antibiotics,Links between the health of humans, animals and the environment
Female	24-35 years	Al Batinah South	General Nurse	Hospital (any hospital type)	3-5 years	True	True	True	True	True	True	False	False	Agree	Agree	Agree	Agree	Agree	Agree	Agree	Agree	Agree	Agree	More than once a day	Rarely	Once a week	I was not sure what advice to provide	Others		Social media		Yes	My workplace		Yes	My workplace,Others		Yes	Toolkits and resources for healthcare workers,National or regional posters or leaflets on antibiotic awareness	Yes	How to use antibiotics
Female	36-45 years	Al Buraymi	General Nurse	Hospital (any hospital type)	16-20 years	True	True	True	True	False	True	False	Unsure	Agree	Disagree	Agree	Strongly agree	Agree	Agree	Agree	Agree	Agree	Agree	Never	Never	Never	Not applicable	YouTube		Clinical practice guidelines		No	My workplace,Published guidelines,Government policy		Yes	My workplace,Published guidelines		Yes	Awareness raising from professional organizations	Yes	How to use antibiotics,Medical conditions for which antibiotics are used,Prescription of antibiotics
Female	36-45 years	Al Batinah South	General Nurse	Hospital (any hospital type)	16-20 years	False	Unsure	True	True	True	True	True	Unsure	Strongly agree	Agree	Agree	Agree	Agree	Agree	Agree	Agree	Agree	Agree	More than once a day	Rarely	More than once a day	Insufficient time	Google+		Infection specialists		Unsure	My workplace		Yes	My workplace		Unsure	National or regional guidelines on management of infections	Yes	Medical conditions for which antibiotics are used
Female	24-35 years	Ash Sharqiyah North	Bs. Nurse	Primary health center	6-10 years	False	True	Unsure	True	False	False	False	True	Agree	Agree	Agree	Agree	Strongly agree	Agree	Strongly agree	Agree	Agree	Agree	Once a week	Once a week	More than once a week	Patient uninterested in information	Google+,YouTube,Instagram		Medical representatives from industry		Unsure	My workplace,Newspaper,Government policy		Unsure	My workplace,Newspaper		Unsure	Conference/Events focused on tackling antibiotic resistance	Unsure	Medical conditions for which antibiotics are used
Female	36-45 years	Al Buraymi	General Nurse	Hospital (any hospital type)	11-15 years	True	True	True	True	True	False	False	False	Agree	Agree	Agree	Agree	Strongly agree	Agree	Agree	Agree	Agree	Agree	More than once a day	More than once a day	Once a day	Not applicable	Facebook		Clinical practice guidelines		No	My workplace		Yes	My workplace,Government policy		No	National or regional guidelines on management of infections,World Antibiotic Awareness Week	Yes	Medical conditions for which antibiotics are used
Female	24-35 years	Al Batinah South	General Nurse	Hospital (any hospital type)	6-10 years	False	Unsure	True	True	True	True	True	True	Strongly agree	Strongly agree	Agree	Agree	Agree	Agree	Undecided	Undecided	Strongly agree	Agree	More than once a day	I do not remember	More than once a day	Insufficient time	Instagram		Clinical practice guidelines,Infection specialists		Yes	My workplace,My medical professional body		Yes	Colleague or peer,My workplace		Yes	TV or Radio advertising for the public,Toolkits and resources for healthcare workers,Awareness raising from professional organizations,National or regional posters or leaflets on antibiotic awareness	Yes	Resistance to antibiotics
Female	46-55 years	Al Buraymi	General Nurse	Hospital (any hospital type)	21-25 years	False	Unsure	True	True	Unsure	True	True	Unsure	Agree	Strongly disagree	Strongly disagree	Undecided	Undecided	Undecided	Undecided	Undecided	Undecided	Undecided	Once a day	Rarely	Once a week	Not applicable	Others		I do not know		Yes	Colleague or peer,Social Media		Unsure	Colleague or peer,My workplace		No	Toolkits and resources for healthcare workers	No	Resistance to antibiotics,How to use antibiotics,Medical conditions for which antibiotics are used,Links between the health of humans, animals and the environment
Female	24-35 years	Al Batinah South	General Nurse	Primary health center	11-15 years	False	True	True	True	Unsure	True	Unsure	Unsure	Agree	Agree	Agree	Agree	Agree	Agree	Agree	Agree	I do not understand the question	I do not understand the question	Never	Never	Rarely	I was not sure what advice to provide	Google+		Social media		No	My workplace		Unsure	My workplace		Yes	Awareness raising from professional organizations	Unsure	How to use antibiotics
Female	24-35 years	Al Batinah South	General Nurse	Primary health center	6-10 years	False	Unsure	True	True	True	Unsure	True	Unsure	Agree	Agree	Agree	Agree	Undecided	Undecided	Undecided	Undecided	Undecided	Agree	More than once a week	Rarely	Once a week	Insufficient time	Twitter,Instagram		Clinical practice guidelines,Previous clinical experience,Social media		Yes	Colleague or peer,My workplace		Yes	Colleague or peer,My workplace		Yes	Toolkits and resources for healthcare workers	Yes	Medical conditions for which antibiotics are used
Female	24-35 years	Al Batinah South	General Nurse	Hospital (any hospital type)	11-15 years	Unsure	True	True	True	True	True	True	Unsure	Agree	Agree	Disagree	Agree	Agree	Strongly disagree	Disagree	Disagree	Agree	Strongly agree	More than once a day	Never	Never	I was not sure what advice to provide	Google+		Clinical practice guidelines		Yes	Colleague or peer		Yes	Colleague or peer,My workplace		Yes	I am not aware of any initiatives	Unsure	Medical conditions for which antibiotics are used
Female	36-45 years	Al Buraymi	General Nurse	Hospital (any hospital type)	16-20 years	False	True	True	True	True	True	True	True	Agree	Agree	Agree	Agree	Agree	Agree	Agree	Agree	Agree	Agree	More than once a day	Rarely	Rarely	Language barriers	Google+,YouTube		Clinical practice guidelines,Previous clinical experience,Continuing education training courses,Infection specialists		Yes	My workplace,Social Media,My medical professional body		Yes	My medical professional body		Unsure	TV or Radio advertising for the public,Newspaper (national) articles on antibiotic resistance	Yes	Resistance to antibiotics,How to use antibiotics,Medical conditions for which antibiotics are used,Prescription of antibiotics
Female	36-45 years	Al Buraymi	General Nurse	Hospital (any hospital type)	11-15 years	True	True	True	True	True	True	True	True	Strongly disagree	Agree	Agree	Agree	Agree	Agree	Agree	Agree	Agree	Agree	More than once a day	Once a week	More than once a day	Insufficient time	YouTube		Continuing education training courses		Yes	Training - conference/group,Government policy,Audit and feedback		Yes	My workplace,Training - conference/group		Yes	National or regional guidelines on management of infections	Yes	How to use antibiotics
Female	36-45 years	Al Buraymi	General Nurse	Hospital (any hospital type)	16-20 years	False	True	True	True	True	True	True	True	Agree	Agree	Agree	Agree	Agree	Agree	Agree	Agree	Agree	Agree	Never	Never	Never	Not applicable	Others		Social media		No	My workplace		Yes	My workplace		Yes	Awareness raising from professional organizations	Unsure	Medical conditions for which antibiotics are used
Female	24-35 years	Al Batinah South	General Nurse	Hospital (any hospital type)	11-15 years	False	False	True	True	True	False	False	Unsure	Agree	Agree	Agree	Agree	Agree	Agree	Agree	Agree	Disagree	Not Applicable	Never	Never	More than once a day	Difficulty getting patient to understand diagnosis	Google+,YouTube,Instagram		Infection specialists		Yes	My workplace		Yes	My workplace,Social media		Yes	TV or Radio advertising for the public,Toolkits and resources for healthcare workers,Awareness raising from professional organizations	Unsure	Resistance to antibiotics,Medical conditions for which antibiotics are used
Female	24-35 years	Al Batinah South	General Nurse	Primary health center	11-15 years	True	True	False	True	True	True	True	False	Strongly disagree	Strongly disagree	Strongly disagree	Disagree	Undecided	Disagree	Disagree	Strongly disagree	Undecided	Undecided	I do not remember	Once a day	More than once a day	Patient does not require information	Google+		Continuing education training courses		Unsure	My workplace		Yes	My workplace		Yes	Awareness raising from professional organizations	Unsure	Others
Male	24-35 years	Al Buraymi	General Nurse	Hospital (any hospital type)	3-5 years	True	Unsure	Unsure	True	Unsure	True	True	Unsure	Agree	Agree	Undecided	Agree	Undecided	Agree	Undecided	Undecided	Undecided	Undecided	More than once a day	Rarely	Rarely	No resources available	Instagram		Social media		Unsure	Social Media		Unsure	My workplace		Yes	Awareness raising from professional organizations	Unsure	How to use antibiotics
Female	24-35 years	Al Batinah South	General Nurse	Hospital (any hospital type)	6-10 years	True	True	True	True	True	False	True	Unsure	Strongly agree	Undecided	Strongly agree	Strongly agree	Strongly agree	Not Applicable	Not Applicable	Agree	I do not understand the question	I do not understand the question	Rarely	Never	Never	No resources available	Google+		Previous clinical experience		Unsure	My workplace		Unsure	My workplace,Social media		Yes	I am not aware of any initiatives	Unsure	Links between the health of humans, animals and the environment
Female	24-35 years	Al Batinah South	General Nurse	Hospital (any hospital type)	3-5 years	False	False	True	True	Unsure	False	False	Unsure	Undecided	Disagree	Disagree	Disagree	Agree	Undecided	Undecided	Agree	Agree	Undecided	Never	I do not remember	I do not remember	No resources available	Google+		Clinical practice guidelines		Unsure	Social Media		Yes	Social media,Government policy		Yes	Awareness raising from professional organizations	No	How to use antibiotics
Female	36-45 years	Al Buraymi	General Nurse	Hospital (any hospital type)	16-20 years	False	False	True	True	False	True	Unsure	Unsure	Agree	Agree	Agree	Strongly agree	Strongly agree	Strongly agree	Agree	Agree	Agree	Agree	Rarely	Rarely	Never	Not applicable	Instagram		Clinical practice guidelines,Previous clinical experience,Continuing education training courses,Social media		Unsure	My workplace,Training - conference/group		Yes	My workplace,Government policy		Yes	National or regional guidelines on management of infections,Awareness raising from professional organizations	Unsure	Prescription of antibiotics
Female	24-35 years	Al Batinah South	General Nurse	Hospital (any hospital type)	11-15 years	False	True	True	Unsure	True	True	True	Unsure	Strongly agree	Disagree	Undecided	Agree	Strongly agree	Agree	Strongly disagree	Strongly disagree	Not Applicable	Not Applicable	More than once a day	Not Applicable	Never	Patient does not require information	Others	واتساب	I do not know		No	Colleague or peer		Yes	Colleague or peer,My workplace		Unsure	Toolkits and resources for healthcare workers	Unsure	Resistance to antibiotics,How to use antibiotics
Female	46-55 years	Al Buraymi	General Nurse	Hospital (any hospital type)	11-15 years	False	True	True	True	True	True	True	Unsure	Agree	Agree	Agree	Agree	Agree	Agree	Agree	Agree	Agree	Agree	Rarely	Rarely	Rarely	I was able to give out advice or resources as needed	Google+		Clinical practice guidelines		Yes	Media (TV/Radio) adverts		Yes	Published guidelines		Yes	Awareness raising from professional organizations	Unsure	Medical conditions for which antibiotics are used
Male	24-35 years	Muscat	Bs. Nurse	Hospital (any hospital type)	3-5 years	True	True	False	True	True	True	True	False	Agree	Agree	Agree	Agree	Agree	Agree	Agree	Agree	Agree	Agree	More than once a day	Once a week	More than once a week	Insufficient time	Instagram		Social media		No	Social Media,Newspaper,Published guidelines		Yes	Training - one to one ,Others		Yes	Toolkits and resources for healthcare workers,World Antibiotic Awareness Week	Yes	How to use antibiotics,Prescription of antibiotics
